# Supplementary material for: 9-Furfuryl­idene-2,3-dimethyl-6,7,8,9-tetrahydro-4H-­thieno[2′,3′:4,5]pyrimidino[1,2-a]pyridin-4-one
Source: Acta Crystallogr Sect E Struct Rep Online. 2010 Feb 6;66(Pt 3):o552–3. doi: 10.1107/S1600536810004101 (PMC2983712; doi:10.1107/S1600536810004101)
Supplement: Supplementary file 1 [file e-66-0o552-sup1.cif]

##############################################################################
###                                                                        ###
###        Electronic paper (Acta Crystallographica Section E)             ###
###                                                                        ###
##############################################################################
#                                                                            #
# This CIF contains the data in a paper accepted for publication in Acta     #
# Crystallographica Section E. It conforms to the requirements of Notes      #
# for Authors for Section E, and has been peer reviewed under the auspices   #
# of the IUCr Commission on Journals.                                        #
#                                                                            #
# Full details of the Crystallographic Information File format               #
# are given in the paper "The Crystallographic Information File (CIF):       #
# a New Standard Archive File for Crystallography" by S. R. Hall, F. H.      #
# Allen and I. D. Brown [Acta Cryst. (1991), A47, 655-685].                  #
#                                                                            #
# The current version of the core CIF dictionary is obtainable from          #
# ftp://ftp.iucr.org/pub/cif_core.dic. The current version number is 2.4.    #
#                                                                            #
# Software is freely available for graphical display of the structure(s) in  #
# this CIF.  For information consult the CIF home page http://www.iucr.org/  #
# cif/home.html                                                              #
#                                                                            #
# This file may be used for bona fide research purposes within the           #
# scientific community so long as proper attribution is given to the journal # 
# article from which it was obtained.                                        #
#                                                                            #
##############################################################################
                                             
data_I
_audit_creation_method     SHELXL-97
_chemical_name_systematic
;\
9-Furfurylidene-2,3-dimethyl-6,7,8,9-tetrahydro-4<i>H</i>-thieno[2',3':4,5]\
pyrimidino[1,2-<i>a</i>]pyridin-4-one
;
_chemical_name_common     ?
_chemical_formula_moiety     'C17 H16 N2 O2 S'
_chemical_formula_sum     'C17 H16 N2 O2 S'
_chemical_formula_iupac     'C17 H16 N2 O2 S'
_chemical_formula_weight     312.39
_chemical_melting_point     448(3)
_symmetry_cell_setting     monoclinic
_symmetry_space_group_name_H-M     'P 21/c'
_symmetry_space_group_name_Hall     '-P 2ybc'
loop_
    _symmetry_equiv_pos_as_xyz
    'x, y, z'
    '-x, y+1/2, -z+1/2'
    '-x, -y, -z'
    'x, -y-1/2, z-1/2'
_cell_length_a     16.569(3)
_cell_length_b     11.034(2)
_cell_length_c     8.2775(17)
_cell_angle_alpha     90.00
_cell_angle_beta     93.12(3)
_cell_angle_gamma     90.00
_cell_volume     1511.1(5)
_cell_formula_units_Z     4
_cell_measurement_reflns_used     14
_cell_measurement_theta_min     10
_cell_measurement_theta_max     20
_cell_measurement_temperature     295.0(10)
_exptl_crystal_description     prizmatic
_exptl_crystal_colour     yellow
_exptl_crystal_size_max     0.70
_exptl_crystal_size_mid     0.25
_exptl_crystal_size_min     0.25
_exptl_crystal_density_diffrn     1.373
_exptl_crystal_density_meas     ?
_exptl_crystal_density_method     'not measured'
_exptl_crystal_F_000     656
_exptl_absorpt_coefficient_mu     1.976
_exptl_absorpt_correction_type     'psi-scan'
_exptl_absorpt_process_details
;
(North <i>et al.</i>, 1968)
;
_exptl_absorpt_correction_T_min     0.7486
_exptl_absorpt_correction_T_max     0.9940
_exptl_special_details
;
    \y Scan Reflections used    \m * R = 0.00
    H   K   L,    \q,     \c,    I~min~/I~max~:
    2   0   0,   21.5,   84.7,    0.699
;
_diffrn_ambient_temperature     295(2)
_diffrn_radiation_type     CuK\a
_diffrn_radiation_wavelength     1.54184
_diffrn_radiation_source     'fine-focus sealed tube'
_diffrn_radiation_monochromator     graphite
_diffrn_measurement_device_type     'Stoe Stadi-4 four-circle'
_diffrn_measurement_device     'Stoe Stadi-4 four-circle diffractometer D092'
_diffrn_measurement_method
; Scan width (omega) = 1.56 - 1.80, scan ratio 2theta:omega = 1.00
  I(Net) and sigma(I) calculated according to Blessing (1987)
;
_diffrn_detector_area_resol_mean     ?
_diffrn_reflns_number     2398
_diffrn_reflns_av_R_equivalents     0.000
_diffrn_reflns_av_sigmaI/netI     0.0173
_diffrn_reflns_theta_min     2.67
_diffrn_reflns_theta_max     59.99
_diffrn_reflns_theta_full     59.99
_diffrn_measured_fraction_theta_max     0.999
_diffrn_measured_fraction_theta_full     0.998
_diffrn_reflns_limit_h_min     0
_diffrn_reflns_limit_h_max     18
_diffrn_reflns_limit_k_min     -12
_diffrn_reflns_limit_k_max     0
_diffrn_reflns_limit_l_min     -9
_diffrn_reflns_limit_l_max     9
_diffrn_standards_number     3
_diffrn_standards_interval_count     ?
_diffrn_standards_interval_time     60
_diffrn_standards_decay_%     8.8
_refine_special_details
;
Refinement of <i>F</i>^2^ against ALL reflections. The weighted <i>R</i>-factor
wR and goodness of fit <i>S</i> are based on <i>F</i>^2^, conventional
<i>R</i>-factors <i>R</i> are based on <i>F</i>, with <i>F</i> set to zero for
negative <i>F</i>^2^. The threshold expression of <i>F</i>^2^ >
\s(<i>F</i>^2^) is used only for calculating <i>R</i>-factors(gt) etc. and is
not relevant to the choice of reflections for refinement. <i>R</i>-factors
based on <i>F</i>^2^ are statistically about twice as large as those based on
<i>F</i>, and <i>R</i>- factors based on ALL data will be even larger.
;
_reflns_number_total     2252
_reflns_number_gt     1875
_reflns_threshold_expression     I>2sigma(I)
_refine_ls_structure_factor_coef     Fsqd
_refine_ls_matrix_type     full
_refine_ls_R_factor_all     0.0558
_refine_ls_R_factor_gt     0.0461
_refine_ls_wR_factor_gt     0.1170
_refine_ls_wR_factor_ref     0.1263
_refine_ls_goodness_of_fit_ref     1.062
_refine_ls_restrained_S_all     1.062
_refine_ls_number_reflns     2252
_refine_ls_number_parameters     212
_refine_ls_number_restraints     0
_refine_ls_hydrogen_treatment     constr
_refine_ls_weighting_scheme     calc
_refine_ls_weighting_details
         'calc w=1/[\s^2^(Fo^2^)+(0.0607P)^2^+0.8817P] where P=(Fo^2^+2Fc^2^)/3'
_atom_sites_solution_hydrogens     geom
_atom_sites_solution_primary     direct
_atom_sites_solution_secondary     difmap
_refine_ls_shift/su_max     0.004
_refine_ls_shift/su_mean     0.000
_refine_diff_density_max     0.213
_refine_diff_density_min     -0.196
_refine_ls_extinction_method     'SHELXL97 (Sheldrick, 2008)'
_refine_ls_extinction_coef     0.0065(6)
_refine_ls_extinction_expression
                                  'Fc^*^=kFc[1+0.001xFc^2^\l^3^/sin(2\q)]^-1/4^'
loop_
    _atom_type_symbol
    _atom_type_description
    _atom_type_scat_dispersion_real
    _atom_type_scat_dispersion_imag
    _atom_type_scat_source
    'C' 'C' 0.0181 0.0091
                         'International Tables Vol C Tables 4.2.6.8 and 6.1.1.4'
    'H' 'H' 0.0000 0.0000
                         'International Tables Vol C Tables 4.2.6.8 and 6.1.1.4'
    'N' 'N' 0.0311 0.0180
                         'International Tables Vol C Tables 4.2.6.8 and 6.1.1.4'
    'O' 'O' 0.0492 0.0322
                         'International Tables Vol C Tables 4.2.6.8 and 6.1.1.4'
    'S' 'S' 0.3331 0.5567
                         'International Tables Vol C Tables 4.2.6.8 and 6.1.1.4'
_computing_data_collection     'STADI4 (Stoe & Cie, 1997)'
_computing_cell_refinement     'STADI4 (Stoe & Cie, 1997)'
_computing_data_reduction     'X-RED  (Stoe & Cie, 1997)'
_computing_structure_solution     'SHELXS97 (Sheldrick, 2008)'
_computing_structure_refinement     'SHELXL97 (Sheldrick, 2008)'
_computing_molecular_graphics     'XP in SHELXTL (Sheldrick, 2008)'
_computing_publication_material     'SHELXL97 (Sheldrick, 2008)'
loop_
    _atom_site_type_symbol
    _atom_site_label
    _atom_site_fract_x
    _atom_site_fract_y
    _atom_site_fract_z
    _atom_site_U_iso_or_equiv
    _atom_site_adp_type
    _atom_site_calc_flag
    _atom_site_refinement_flags
    _atom_site_occupancy
    _atom_site_disorder_assembly
    _atom_site_disorder_group
    O O1 0.90729(13) 0.21420(19) -0.1624(3) 0.0835(8) Uani d . 1 . .
    S S7 0.77689(4) 0.60019(6) -0.01745(10) 0.0595(3) Uani d . 1 . .
    N N1 0.71466(12) 0.37806(19) 0.0356(3) 0.0467(6) Uani d . 1 . .
    C C2 0.72119(14) 0.2591(2) 0.0249(3) 0.0418(6) Uani d . 1 . .
    N N3 0.78599(12) 0.20424(19) -0.0432(3) 0.0458(5) Uani d . 1 A .
    C C4 0.85116(15) 0.2697(3) -0.1063(3) 0.0518(7) Uani d . 1 . .
    C C4A 0.84293(15) 0.3988(2) -0.0951(3) 0.0449(6) Uani d . 1 . .
    C C5 0.89660(15) 0.4932(2) -0.1467(3) 0.0487(6) Uani d . 1 . .
    C C5A 0.97383(17) 0.4694(3) -0.2303(4) 0.0679(9) Uani d . 1 . .
    H H5AA 0.9986 0.5451 -0.2562 0.102 Uiso calc R 1 . .
    H H5AB 0.9618 0.4245 -0.3280 0.102 Uiso calc R 1 . .
    H H5AC 1.0102 0.4235 -0.1599 0.102 Uiso calc R 1 . .
    C C6 0.86857(16) 0.6048(3) -0.1123(3) 0.0531(7) Uani d . 1 . .
    C C6A 0.90635(19) 0.7268(3) -0.1409(4) 0.0709(9) Uani d . 1 . .
    H H6AA 0.9540 0.7164 -0.2005 0.106 Uiso calc R 1 . .
    H H6AB 0.9207 0.7645 -0.0388 0.106 Uiso calc R 1 . .
    H H6AC 0.8684 0.7772 -0.2016 0.106 Uiso calc R 1 . .
    C C7A 0.77579(14) 0.4433(2) -0.0239(3) 0.0450(6) Uani d . 1 . .
    C C8 0.65649(15) 0.1844(2) 0.0904(3) 0.0421(6) Uani d . 1 A .
    C C9 0.65812(17) 0.0487(2) 0.0699(3) 0.0538(7) Uani d . 1 . .
    H H9A 0.6036 0.0194 0.0455 0.065 Uiso calc PR 0.867(11) A 1
    H H9B 0.6782 0.0114 0.1703 0.065 Uiso calc PR 0.867(11) A 1
    H H9C 0.6373 0.0109 0.1648 0.065 Uiso calc PR 0.133(11) A 2
    H H9D 0.6229 0.0265 -0.0228 0.065 Uiso calc PR 0.133(11) A 2
    C C10 0.7120(3) 0.0122(3) -0.0664(6) 0.0553(13) Uani d P 0.867(11) A 1
    H H10A 0.7188 -0.0751 -0.0657 0.066 Uiso calc PR 0.867(11) A 1
    H H10B 0.6857 0.0348 -0.1696 0.066 Uiso calc PR 0.867(11) A 1
    C C10A 0.7417(14) 0.0010(18) 0.046(5) 0.059(9) Uani d P 0.133(11) A 2
    H H10C 0.7690 -0.0087 0.1520 0.071 Uiso calc PR 0.133(11) A 2
    H H10D 0.7364 -0.0790 -0.0017 0.071 Uiso calc PR 0.133(11) A 2
    C C11 0.79243(19) 0.0704(3) -0.0502(4) 0.0619(8) Uani d . 1 . .
    H H11A 0.8235 0.0477 -0.1414 0.074 Uiso calc PR 0.867(11) A 1
    H H11B 0.8211 0.0414 0.0476 0.074 Uiso calc PR 0.867(11) A 1
    H H11C 0.7820 0.0459 -0.1619 0.074 Uiso calc PR 0.133(11) A 2
    H H11D 0.8479 0.0487 -0.0200 0.074 Uiso calc PR 0.133(11) A 2
    C C12 0.59817(14) 0.2425(2) 0.1664(3) 0.0462(6) Uani d . 1 . .
    H H12A 0.6022 0.3265 0.1678 0.055 Uiso calc R 1 A .
    O O1' 0.48028(12) 0.28051(16) 0.3048(3) 0.0661(6) Uani d . 1 . .
    C C2' 0.53057(15) 0.1931(2) 0.2458(3) 0.0453(6) Uani d . 1 A .
    C C3' 0.50203(17) 0.0833(2) 0.2865(3) 0.0532(7) Uani d . 1 . .
    H H3'A 0.5247 0.0088 0.2625 0.064 Uiso calc R 1 A .
    C C4' 0.43150(17) 0.1016(3) 0.3722(4) 0.0581(8) Uani d . 1 A .
    H H4'A 0.3989 0.0421 0.4144 0.070 Uiso calc R 1 . .
    C C5' 0.42112(18) 0.2205(3) 0.3803(4) 0.0677(9) Uani d . 1 A .
    H H5'A 0.3790 0.2580 0.4309 0.081 Uiso calc R 1 . .
loop_
    _atom_site_aniso_label
    _atom_site_aniso_U_11
    _atom_site_aniso_U_22
    _atom_site_aniso_U_33
    _atom_site_aniso_U_12
    _atom_site_aniso_U_13
    _atom_site_aniso_U_23
    O1 0.0666(14) 0.0566(13) 0.132(2) 0.0106(11) 0.0528(14) -0.0037(13)
    S7 0.0568(5) 0.0387(4) 0.0861(6) -0.0057(3) 0.0330(4) -0.0040(3)
    N1 0.0458(12) 0.0368(12) 0.0594(13) -0.0038(9) 0.0206(10) -0.0035(9)
    C2 0.0426(13) 0.0371(14) 0.0465(13) 0.0011(11) 0.0084(11) -0.0033(11)
    N3 0.0448(12) 0.0374(12) 0.0562(13) 0.0023(9) 0.0121(10) -0.0027(9)
    C4 0.0450(15) 0.0491(16) 0.0630(16) 0.0050(12) 0.0176(13) -0.0004(13)
    C4A 0.0391(13) 0.0477(15) 0.0489(14) 0.0007(11) 0.0107(11) -0.0012(11)
    C5 0.0412(14) 0.0499(16) 0.0563(15) -0.0021(12) 0.0144(12) 0.0009(12)
    C5A 0.0466(16) 0.068(2) 0.092(2) -0.0008(15) 0.0275(15) 0.0024(17)
    C6 0.0466(15) 0.0526(16) 0.0615(16) -0.0084(13) 0.0175(13) 0.0020(13)
    C6A 0.068(2) 0.0541(18) 0.094(2) -0.0126(15) 0.0291(17) 0.0071(16)
    C7A 0.0421(13) 0.0398(14) 0.0543(15) -0.0018(11) 0.0129(11) -0.0014(11)
    C8 0.0442(14) 0.0357(13) 0.0467(14) -0.0040(11) 0.0061(11) -0.0004(10)
    C9 0.0596(17) 0.0386(15) 0.0645(17) -0.0044(13) 0.0155(14) -0.0031(12)
    C10 0.065(2) 0.0360(17) 0.066(3) 0.0019(16) 0.010(2) -0.0066(16)
    C10A 0.048(13) 0.032(11) 0.10(2) 0.004(9) 0.008(13) 0.013(12)
    C11 0.0681(19) 0.0365(14) 0.083(2) 0.0089(14) 0.0169(16) -0.0035(14)
    C12 0.0472(14) 0.0337(13) 0.0587(15) -0.0056(11) 0.0115(12) -0.0006(11)
    O1' 0.0624(12) 0.0378(10) 0.1018(15) -0.0008(9) 0.0407(11) 0.0043(10)
    C2' 0.0444(14) 0.0357(13) 0.0567(15) -0.0030(11) 0.0110(12) -0.0011(11)
    C3' 0.0576(16) 0.0346(14) 0.0692(18) -0.0072(12) 0.0196(14) -0.0015(12)
    C4' 0.0539(16) 0.0467(16) 0.0760(19) -0.0121(13) 0.0236(14) 0.0027(13)
    C5' 0.0569(17) 0.0501(18) 0.100(2) -0.0057(14) 0.0384(17) 0.0024(16)
_geom_special_details
;
All esds (except the esd in the dihedral angle between two l.s. planes) are
estimated using the full covariance matrix. The cell esds are taken into
account individually in the estimation of esds in distances, angles and
torsion angles; correlations between esds in cell parameters are only used
when they are defined by crystal symmetry. An approximate (isotropic)
treatment of cell esds is used for estimating esds involving l.s. planes.
;
loop_
    _geom_bond_atom_site_label_1
    _geom_bond_atom_site_label_2
    _geom_bond_site_symmetry_2
    _geom_bond_distance
    _geom_bond_publ_flag
    O1 C4 . 1.226(3) ?
    S7 C7A . 1.732(3) ?
    S7 C6 . 1.748(3) ?
    N1 C2 . 1.321(3) ?
    N1 C7A . 1.357(3) ?
    C2 N3 . 1.379(3) ?
    C2 C8 . 1.479(3) ?
    N3 C4 . 1.422(3) ?
    N3 C11 . 1.482(3) ?
    C4 C4A . 1.435(4) ?
    C4A C7A . 1.377(3) ?
    C4A C5 . 1.449(3) ?
    C5 C6 . 1.352(4) ?
    C5 C5A . 1.510(4) ?
    C5A H5AA . 0.9600 ?
    C5A H5AB . 0.9600 ?
    C5A H5AC . 0.9600 ?
    C6 C6A . 1.509(4) ?
    C6A H6AA . 0.9600 ?
    C6A H6AB . 0.9600 ?
    C6A H6AC . 0.9600 ?
    C8 C12 . 1.344(3) ?
    C8 C9 . 1.506(3) ?
    C9 C10A . 1.51(2) ?
    C9 C10 . 1.531(4) ?
    C9 H9A . 0.9700 ?
    C9 H9B . 0.9700 ?
    C9 H9C . 0.9700 ?
    C9 H9D . 0.9700 ?
    C10 C11 . 1.478(5) ?
    C10 H10A . 0.9700 ?
    C10 H10B . 0.9700 ?
    C10A C11 . 1.41(2) ?
    C10A H10C . 0.9700 ?
    C10A H10D . 0.9700 ?
    C11 H11A . 0.9700 ?
    C11 H11B . 0.9700 ?
    C11 H11C . 0.9700 ?
    C11 H11D . 0.9700 ?
    C12 C2' . 1.437(3) ?
    C12 H12A . 0.9300 ?
    O1' C5' . 1.363(3) ?
    O1' C2' . 1.381(3) ?
    C2' C3' . 1.349(3) ?
    C3' C4' . 1.414(4) ?
    C3' H3'A . 0.9300 ?
    C4' C5' . 1.325(4) ?
    C4' H4'A . 0.9300 ?
    C5' H5'A . 0.9300 ?
loop_
    _geom_angle_atom_site_label_1
    _geom_angle_atom_site_label_2
    _geom_angle_atom_site_label_3
    _geom_angle_site_symmetry_1
    _geom_angle_site_symmetry_3
    _geom_angle
    _geom_angle_publ_flag
    C7A S7 C6 . . 91.33(12) ?
    C2 N1 C7A . . 116.0(2) ?
    N1 C2 N3 . . 122.1(2) ?
    N1 C2 C8 . . 117.8(2) ?
    N3 C2 C8 . . 120.1(2) ?
    C2 N3 C4 . . 123.4(2) ?
    C2 N3 C11 . . 120.8(2) ?
    C4 N3 C11 . . 115.7(2) ?
    O1 C4 N3 . . 119.5(3) ?
    O1 C4 C4A . . 126.7(2) ?
    N3 C4 C4A . . 113.8(2) ?
    C7A C4A C4 . . 117.6(2) ?
    C7A C4A C5 . . 113.2(2) ?
    C4 C4A C5 . . 129.2(2) ?
    C6 C5 C4A . . 111.6(2) ?
    C6 C5 C5A . . 124.3(2) ?
    C4A C5 C5A . . 124.0(2) ?
    C5 C5A H5AA . . 109.5 ?
    C5 C5A H5AB . . 109.5 ?
    H5AA C5A H5AB . . 109.5 ?
    C5 C5A H5AC . . 109.5 ?
    H5AA C5A H5AC . . 109.5 ?
    H5AB C5A H5AC . . 109.5 ?
    C5 C6 C6A . . 129.0(2) ?
    C5 C6 S7 . . 112.7(2) ?
    C6A C6 S7 . . 118.3(2) ?
    C6 C6A H6AA . . 109.5 ?
    C6 C6A H6AB . . 109.5 ?
    H6AA C6A H6AB . . 109.5 ?
    C6 C6A H6AC . . 109.5 ?
    H6AA C6A H6AC . . 109.5 ?
    H6AB C6A H6AC . . 109.5 ?
    N1 C7A C4A . . 127.0(2) ?
    N1 C7A S7 . . 121.74(18) ?
    C4A C7A S7 . . 111.21(19) ?
    C12 C8 C2 . . 117.4(2) ?
    C12 C8 C9 . . 123.0(2) ?
    C2 C8 C9 . . 119.6(2) ?
    C10A C9 C8 . . 112.6(8) ?
    C8 C9 C10 . . 111.1(2) ?
    C10A C9 H9A . . 135.2 ?
    C8 C9 H9A . . 109.4 ?
    C10 C9 H9A . . 109.4 ?
    C8 C9 H9B . . 109.4 ?
    C10 C9 H9B . . 109.4 ?
    H9A C9 H9B . . 108.0 ?
    C10A C9 H9C . . 109.1 ?
    C8 C9 H9C . . 109.1 ?
    C10A C9 H9D . . 109.1 ?
    C8 C9 H9D . . 109.1 ?
    H9C C9 H9D . . 107.8 ?
    C11 C10 C9 . . 112.2(3) ?
    C11 C10 H10A . . 109.2 ?
    C9 C10 H10A . . 109.2 ?
    C11 C10 H10B . . 109.2 ?
    C9 C10 H10B . . 109.2 ?
    H10A C10 H10B . . 107.9 ?
    C11 C10A C9 . . 117.6(17) ?
    C11 C10A H10C . . 107.9 ?
    C9 C10A H10C . . 107.9 ?
    C11 C10A H10D . . 107.9 ?
    C9 C10A H10D . . 107.9 ?
    H10C C10A H10D . . 107.2 ?
    C10A C11 N3 . . 118.1(9) ?
    C10 C11 N3 . . 111.7(3) ?
    C10A C11 H11A . . 130.9 ?
    C10 C11 H11A . . 109.3 ?
    N3 C11 H11A . . 109.3 ?
    C10 C11 H11B . . 109.3 ?
    N3 C11 H11B . . 109.3 ?
    H11A C11 H11B . . 107.9 ?
    C10A C11 H11C . . 107.8 ?
    N3 C11 H11C . . 107.8 ?
    H11B C11 H11C . . 139.2 ?
    C10A C11 H11D . . 107.8 ?
    C10 C11 H11D . . 138.9 ?
    N3 C11 H11D . . 107.8 ?
    H11C C11 H11D . . 107.1 ?
    C8 C12 C2' . . 129.2(2) ?
    C8 C12 H12A . . 115.4 ?
    C2' C12 H12A . . 115.4 ?
    C5' O1' C2' . . 106.6(2) ?
    C3' C2' O1' . . 108.2(2) ?
    C3' C2' C12 . . 138.3(2) ?
    O1' C2' C12 . . 113.4(2) ?
    C2' C3' C4' . . 107.9(2) ?
    C2' C3' H3'A . . 126.0 ?
    C4' C3' H3'A . . 126.0 ?
    C5' C4' C3' . . 106.2(2) ?
    C5' C4' H4'A . . 126.9 ?
    C3' C4' H4'A . . 126.9 ?
    C4' C5' O1' . . 111.1(2) ?
    C4' C5' H5'A . . 124.5 ?
    O1' C5' H5'A . . 124.5 ?
loop_
    _geom_hbond_atom_site_label_D
    _geom_hbond_atom_site_label_H
    _geom_hbond_atom_site_label_A
    _geom_hbond_site_symmetry_A
    _geom_hbond_distance_DH
    _geom_hbond_distance_HA
    _geom_hbond_distance_DA
    _geom_hbond_angle_DHA
    _geom_hbond_publ_flag
    C3' H3'A O1' 2_645 0.93 2.581 3.442(3) 154 y
    C4' H4'A N1 2_645 0.93 2.659 3.568(3) 166 y
    C5A H5AA O1 2_754 0.96 2.545 3.486(4) 166 y
    C6A H6AA O1 2_754 0.96 2.619 3.571(4) 171 y
data_global
_journal_date_recd_electronic     2010-01-27
_journal_date_accepted     2010-02-02
_journal_name_full     'Acta Crystallographica, Section E'
_journal_year     2010
_journal_volume     66
_journal_issue      3
_journal_page_first     o552
_journal_page_last     o553
_journal_paper_category     QO
_journal_coeditor_code     ZL2270
_publ_contact_author_name     ' Khurshed A. Bozorov '
_publ_contact_author_address
;
S.Yunusov Institute of the Chemistry of Plant Substances
Academy of Sciences of Uzbekistan
Mirzo Ulugbek Str., 77,
Tashkent 100170, Uzbekistan
;
_publ_contact_author_email     khurshed-m@mail.ru
_publ_contact_author_fax     '+998 71 120-64-75'
_publ_contact_author_phone     '+998 71 262-78-97'
_publ_section_title
;\
9-Furfurylidene-2,3-dimethyl-6,7,8,9-tetrahydro-4<i>H</i>-thieno[2',3':4,5]\
pyrimidino[1,2-<i>a</i>]pyridin-4-one
;
loop_
    _publ_author_name
    _publ_author_address
    ' Khurshed A. Bozorov'
;  S. Yunusov Institute of the Chemistry of Plant Substances
   Academy of Sciences of Uzbekistan
   Mirzo Ulugbek Str. 77,
   Tashkent 100170, Uzbekistan
;
    ' Burkhon Zh. Elmuradov'
;  S. Yunusov Institute of the Chemistry of Plant Substances
   Academy of Sciences of Uzbekistan
   Mirzo Ulugbek Str. 77,
   Tashkent 100170, Uzbekistan
;
    ' Rasul Ya. Okmanov'
;  S. Yunusov Institute of the Chemistry of Plant Substances
   Academy of Sciences of Uzbekistan
   Mirzo Ulugbek Str. 77,
   Tashkent 100170, Uzbekistan
;
    ' Bakhodir Tashkhodjaev'
;  S. Yunusov Institute of the Chemistry of Plant Substances
   Academy of Sciences of Uzbekistan
   Mirzo Ulugbek Str. 77,
   Tashkent 100170, Uzbekistan
;
    ' Khusnutdin M. Shakhidoyatov'
;  S. Yunusov Institute of the Chemistry of Plant Substances
   Academy of Sciences of Uzbekistan
   Mirzo Ulugbek Str. 77,
   Tashkent 100170, Uzbekistan
;
