# Supplementary material for: 9-Furfuryl­idene-2,3-dimethyl-6,7,8,9-tetrahydro-4H-­thieno[2′,3′:4,5]pyrimidino[1,2-a]pyridin-4-one
Source: Acta Crystallogr Sect E Struct Rep Online. 2010 Feb 6;66(Pt 3):o552–3. doi: 10.1107/S1600536810004101 (PMC2983712; doi:10.1107/S1600536810004101)
Supplement: Supplementary file 2 [file e-66-0o552-Isup2.hkl]

# 
# h,k,l, Fc-squared, Fo-squared, sigma(Fo-squared) and status flag 
# 
data_I
_shelx_title ' a in P2(1)/c' 
_shelx_refln_list_code          4 
_shelx_F_calc_maximum      399.25 
_exptl_crystal_F_000       656.00 
_reflns_d_resolution_high  0.8903 
 
loop_ 
 _symmetry_equiv_pos_as_xyz 
 'x, y, z' 
 '-x, y+1/2, -z+1/2' 
 '-x, -y, -z' 
 'x, -y-1/2, z-1/2' 
 
_cell_length_a    16.5690 
_cell_length_b    11.0336 
_cell_length_c     8.2775 
_cell_angle_alpha  90.000 
_cell_angle_beta   93.120 
_cell_angle_gamma  90.000 
 
_shelx_F_squared_multiplier     1.000 
 
loop_ 
 _refln_index_h 
 _refln_index_k 
 _refln_index_l 
 _refln_F_squared_calc 
 _refln_F_squared_meas 
 _refln_F_squared_sigma 
 _refln_observed_status 
   1   0   0      313.83      260.83      1.59 o 
   2   0   0     3396.50     2976.00     14.99 o 
   3   0   0     9326.20     8389.97     45.78 o 
   4   0   0     1678.58     1434.17      7.64 o 
   5   0   0      324.57      334.43      3.89 o 
   6   0   0      673.26      683.60      6.27 o 
   7   0   0      902.21      709.34      6.98 o 
   8   0   0      483.21      525.45      6.69 o 
   9   0   0     1348.15     1312.97     11.63 o 
  10   0   0     1190.90     1148.73     11.99 o 
  11   0   0      710.46      714.74     10.08 o 
  12   0   0       50.73       48.97      3.29 o 
  13   0   0       15.08       14.07      2.33 o 
  14   0   0      991.58      999.51     14.46 o 
  15   0   0      110.62       96.65      5.11 o 
  16   0   0     1956.89     1987.44     21.41 o 
  17   0   0        2.40        2.21      2.16 o 
  18   0   0      134.09      132.14      5.06 o 
   2   1   0       18.60       17.26      0.85 o 
   3   1   0     1099.78      945.34      5.55 o 
   4   1   0     1069.34      998.61      6.32 o 
   5   1   0     1393.15     1238.41      7.92 o 
   6   1   0        3.90        0.57      0.96 o 
   7   1   0      133.43      132.58      3.18 o 
   8   1   0      392.85      349.47      5.48 o 
   9   1   0       10.96       13.84      1.59 o 
  10   1   0      600.78      588.16      8.52 o 
  11   1   0       14.95       12.82      1.76 o 
  12   1   0       59.23       52.33      3.18 o 
  13   1   0        0.32        7.88      1.98 o 
  14   1   0        7.48       12.14      2.38 o 
  15   1   0      115.77      123.91      5.51 o 
  16   1   0      155.31      192.84      6.70 o 
  17   1   0      264.97      251.59      7.40 o 
  18   1   0        6.71        6.30      1.93 o 
   0   2   0     1283.30     1221.96      6.69 o 
   1   2   0     2211.17     2072.86      9.48 o 
   2   2   0     3534.09     3361.65     13.76 o 
   3   2   0     1498.28     1346.33      7.70 o 
   4   2   0     2144.80     1983.37     10.34 o 
   5   2   0     1031.74      926.81      7.31 o 
   6   2   0      867.20      831.02      7.44 o 
   7   2   0        3.19        4.88      1.25 o 
   8   2   0        3.09        4.20      1.25 o 
   9   2   0      458.95      434.28      6.97 o 
  10   2   0       28.89       33.76      2.44 o 
  11   2   0      143.36      146.88      4.83 o 
  12   2   0      138.35      134.81      5.00 o 
  13   2   0       15.10        9.64      2.38 o 
  14   2   0        0.05       -1.25      1.81 o 
  15   2   0      208.70      220.19      7.11 o 
  16   2   0       78.60       82.14      4.48 o 
  17   2   0        0.44       -1.87      1.87 o 
  18   2   0       60.74       54.66      3.41 o 
   1   3   0      981.49      900.45      6.93 o 
   2   3   0      144.49      141.01      2.79 o 
   3   3   0      149.75      121.52      2.68 o 
   4   3   0     1070.86     1040.88      8.07 o 
   5   3   0      209.38      195.27      3.76 o 
   6   3   0       82.04       77.36      2.61 o 
   7   3   0     1776.95     1705.52     12.78 o 
   8   3   0      120.04      108.23      3.58 o 
   9   3   0        7.51       12.19      1.70 o 
  10   3   0      626.61      572.15      9.15 o 
  11   3   0        0.46        0.68      1.59 o 
  12   3   0      201.82      201.14      6.31 o 
  13   3   0      285.31      279.97      7.68 o 
  14   3   0       18.08       27.62      3.12 o 
  15   3   0       10.31       12.93      2.61 o 
  16   3   0       41.13       38.75      3.35 o 
  17   3   0       45.01       56.01      3.63 o 
  18   3   0        8.97       14.18      2.10 o 
   0   4   0     3323.35     3373.68     16.51 o 
   1   4   0        5.09       10.49      1.36 o 
   2   4   0     2733.90     2900.20     15.38 o 
   3   4   0      554.52      632.48      6.94 o 
   4   4   0     1031.52      972.41      8.90 o 
   5   4   0     1273.79     1239.82     10.55 o 
   6   4   0      166.15      206.70      4.55 o 
   7   4   0       33.92       25.14      1.99 o 
   8   4   0        3.00        6.24      1.47 o 
   9   4   0      217.99      204.94      5.52 o 
  10   4   0      404.16      419.80      8.27 o 
  11   4   0      443.88      435.83      9.01 o 
  12   4   0      110.74      100.74      4.77 o 
  13   4   0       88.71       90.49      4.83 o 
  14   4   0      278.96      305.77      8.42 o 
  15   4   0       34.14       34.67      3.29 o 
  16   4   0       80.63       75.56      4.37 o 
  17   4   0        7.83        7.54      2.04 o 
   1   5   0     1828.94     1926.80     13.52 o 
   2   5   0      205.01      227.66      4.67 o 
   3   5   0      225.51      254.58      5.01 o 
   4   5   0       10.95       14.35      1.76 o 
   5   5   0       14.15       18.21      1.99 o 
   6   5   0      484.56      490.67      7.71 o 
   7   5   0       13.58       16.45      2.04 o 
   8   5   0       39.54       45.73      2.84 o 
   9   5   0        0.74       -0.17      1.47 o 
  10   5   0      162.11      169.91      5.74 o 
  11   5   0        1.14        0.57      1.76 o 
  12   5   0       12.62       14.18      2.55 o 
  13   5   0        3.87        6.64      2.27 o 
  14   5   0        8.90        9.87      2.33 o 
  15   5   0       51.46       49.54      3.75 o 
  16   5   0       28.14       26.04      2.89 o 
  17   5   0       36.36       31.89      2.78 o 
   0   6   0     6101.84     6345.47     29.86 o 
   1   6   0       11.42       11.23      1.76 o 
   2   6   0      363.75      421.24      7.13 o 
   3   6   0     2138.91     2379.04     17.55 o 
   4   6   0      249.90      235.41      5.58 o 
   5   6   0      595.85      599.96      9.15 o 
   6   6   0      170.09      149.10      4.89 o 
   7   6   0      104.21      102.79      4.32 o 
   8   6   0       51.67       47.56      3.29 o 
   9   6   0        3.44        3.29      1.87 o 
  10   6   0       69.44       70.61      4.20 o 
  11   6   0      589.88      626.81     11.88 o 
  12   6   0        0.43        3.86      2.21 o 
  13   6   0       63.74       54.94      4.14 o 
  14   6   0      407.09      402.40      9.46 o 
  15   6   0       15.71       22.24      2.78 o 
  16   6   0       44.31       36.71      2.89 o 
   1   7   0     1435.09     1470.99     14.80 o 
   2   7   0       12.53        9.81      1.87 o 
   3   7   0       13.69       13.84      1.99 o 
   4   7   0      228.28      231.00      6.20 o 
   5   7   0      402.62      422.64      8.49 o 
   6   7   0      547.70      549.33      9.99 o 
   7   7   0        3.20        8.51      2.21 o 
   8   7   0     2595.09     2675.78     23.97 o 
   9   7   0      113.79      120.85      5.39 o 
  10   7   0     1219.04     1234.26     16.80 o 
  11   7   0       30.57       30.18      3.40 o 
  12   7   0       20.02       31.77      3.29 o 
  13   7   0       11.08       16.05      2.72 o 
  14   7   0        8.08       14.46      2.33 o 
  15   7   0       47.18       50.45      3.29 o 
   0   8   0      110.78      118.07      4.94 o 
   1   8   0       72.37       76.23      4.03 o 
   2   8   0       91.77       69.27      3.86 o 
   3   8   0       35.16       44.82      3.23 o 
   4   8   0       50.26       49.48      3.46 o 
   5   8   0      149.28      159.03      5.85 o 
   6   8   0      458.56      466.46      9.92 o 
   7   8   0     1208.41     1217.30     16.22 o 
   8   8   0       17.57       14.18      2.61 o 
   9   8   0      359.42      360.33      9.06 o 
  10   8   0       52.96       51.58      4.03 o 
  11   8   0        2.87        3.18      2.04 o 
  12   8   0        0.68        4.08      2.04 o 
  13   8   0        2.66        3.35      1.81 o 
  14   8   0        0.96        1.53      1.42 o 
   1   9   0      194.56      209.07      6.82 o 
   2   9   0       37.56       41.08      3.52 o 
   3   9   0       55.10       52.21      3.69 o 
   4   9   0       17.29       22.80      2.84 o 
   5   9   0      120.76       98.59      5.11 o 
   6   9   0        5.94       10.04      2.21 o 
   7   9   0       67.69       56.53      4.09 o 
   8   9   0      256.85      255.41      7.62 o 
   9   9   0        9.14        7.77      2.33 o 
  10   9   0       32.17       34.27      3.23 o 
  11   9   0        9.40       10.72      2.10 o 
  12   9   0        0.14        2.61      1.70 o 
   0  10   0     1089.32     1078.15     15.45 o 
   1  10   0        2.66       -0.57      2.04 o 
   2  10   0       38.27       54.75      3.86 o 
   3  10   0      587.89      538.25     10.96 o 
   4  10   0      135.95      129.91      5.74 o 
   5  10   0        2.40        0.96      1.93 o 
   6  10   0       20.45       20.19      2.95 o 
   7  10   0      112.30      114.37      5.17 o 
   8  10   0        5.25        6.75      2.04 o 
   9  10   0      212.11      200.67      6.31 o 
  10  10   0        4.54        1.93      1.76 o 
   1  11   0       65.77       73.78      4.14 o 
   2  11   0       11.50        7.15      1.99 o 
   3  11   0       16.28       22.24      2.78 o 
   4  11   0      208.09      217.07      6.71 o 
   5  11   0       36.58       27.91      2.89 o 
   6  11   0       83.75       78.91      4.09 o 
   7  11   0       40.17       43.29      3.01 o 
   8  11   0       13.38        6.64      1.87 o 
   0  12   0        0.17        1.47      1.53 o 
   1  12   0        0.94        1.64      1.53 o 
   2  12   0        5.89        5.22      1.87 o 
   3  12   0        7.83       11.06      1.93 o 
   4  12   0        0.13        3.57      1.36 o 
 -18   1   1       99.70       96.02      4.43 o 
 -17   1   1        1.26        0.28      1.81 o 
 -16   1   1       66.68       75.54      4.43 o 
 -15   1   1      174.68      181.11      6.59 o 
 -14   1   1      170.40      166.84      5.97 o 
 -13   1   1      916.68      864.35     12.84 o 
 -12   1   1      119.17       97.01      4.26 o 
 -11   1   1      279.30      264.34      6.20 o 
 -10   1   1       83.31       76.14      3.29 o 
  -9   1   1     2624.10     2608.44     17.03 o 
  -8   1   1       58.92       45.02      2.16 o 
  -7   1   1      406.47      449.64      5.77 o 
  -6   1   1     1430.10     1309.56      9.28 o 
  -5   1   1       63.03       55.66      1.82 o 
  -4   1   1     1405.04     1242.06      7.54 o 
  -3   1   1     1103.53     1024.09      6.11 o 
  -2   1   1      607.08      521.82      3.95 o 
  -1   1   1     3147.35     2995.49     19.22 o 
   0   1   1     4078.09     4153.93     19.90 o 
   1   1   1       56.72       64.37      1.42 o 
   2   1   1     2327.87     2290.64      9.31 o 
   3   1   1     8406.46     7845.59     44.21 o 
   4   1   1       38.66       35.03      1.48 o 
   5   1   1      805.38      805.83      6.58 o 
   6   1   1     1358.95     1240.80      9.09 o 
   7   1   1       21.77       17.59      1.48 o 
   8   1   1      875.71      809.17      8.74 o 
   9   1   1      132.08      137.97      3.98 o 
  10   1   1       31.22       28.71      2.27 o 
  11   1   1      753.08      707.20     10.37 o 
  12   1   1       16.33       12.59      2.16 o 
  13   1   1       19.39       17.41      2.72 o 
  14   1   1       84.62       90.21      4.77 o 
  15   1   1      292.75      306.50      8.42 o 
  16   1   1       39.26       37.56      3.40 o 
  17   1   1       17.82       28.14      3.06 o 
  18   1   1       47.78       53.97      3.35 o 
 -18   2   1        1.39        0.11      1.47 o 
 -17   2   1       22.63       19.46      2.72 o 
 -16   2   1        0.52       -0.51      1.87 o 
 -15   2   1       14.74       12.20      2.50 o 
 -14   2   1        0.72        1.76      2.04 o 
 -13   2   1      264.85      262.96      7.28 o 
 -12   2   1       23.05       26.55      2.50 o 
 -11   2   1        7.41        8.34      1.87 o 
 -10   2   1     1167.18     1191.20     12.56 o 
  -9   2   1      173.77      182.06      4.55 o 
  -8   2   1     4339.93     4505.78     22.63 o 
  -7   2   1       24.30       25.08      1.65 o 
  -6   2   1     6194.62     6403.50     26.01 o 
  -5   2   1      793.15      752.70      6.69 o 
  -4   2   1     1166.83     1052.45      7.52 o 
  -3   2   1        2.77        4.99      1.02 o 
  -2   2   1     2137.70     2063.71     10.27 o 
  -1   2   1      480.50      420.06      4.61 o 
   0   2   1      816.58      738.78      5.48 o 
   1   2   1    12311.84    11591.95     61.95 o 
   2   2   1      966.41      920.24      6.25 o 
   3   2   1        2.79        4.48      1.02 o 
   4   2   1     2140.96     1960.53     10.72 o 
   5   2   1       33.65       27.07      1.53 o 
   6   2   1      732.93      615.15      6.73 o 
   7   2   1      285.04      273.31      4.79 o 
   8   2   1     2625.66     2658.80     16.93 o 
   9   2   1        0.65        0.91      1.42 o 
  10   2   1     2735.10     2826.67     20.28 o 
  11   2   1       10.55        6.98      1.87 o 
  12   2   1      253.81      247.93      6.77 o 
  13   2   1       19.30       20.70      2.72 o 
  14   2   1        5.39        4.31      1.99 o 
  15   2   1       86.89       87.54      4.83 o 
  16   2   1        3.98        9.64      2.21 o 
  17   2   1        0.78        2.33      1.81 o 
  18   2   1        0.01        1.19      1.53 o 
 -18   3   1       14.14       14.46      2.16 o 
 -17   3   1        9.86       14.80      2.33 o 
 -16   3   1        1.54        2.16      1.93 o 
 -15   3   1        0.09       -1.81      1.81 o 
 -14   3   1        9.04       15.94      2.67 o 
 -13   3   1        0.72       -1.70      1.70 o 
 -12   3   1      489.59      494.29      9.64 o 
 -11   3   1       23.04       20.99      2.38 o 
 -10   3   1      528.17      582.29      9.19 o 
  -9   3   1        0.27        2.21      1.42 o 
  -8   3   1      168.15      190.07      4.61 o 
  -7   3   1     3510.61     3882.07     20.23 o 
  -6   3   1      358.84      350.86      5.36 o 
  -5   3   1      185.48      215.82      3.98 o 
  -4   3   1       86.54       64.09      2.16 o 
  -3   3   1       27.44       22.87      1.48 o 
  -2   3   1     2566.71     2542.33     13.42 o 
  -1   3   1      296.43      307.45      4.29 o 
   0   3   1      979.93      841.65      6.92 o 
   1   3   1       83.34       75.42      2.27 o 
   2   3   1      218.37      179.53      3.31 o 
   3   3   1      596.70      572.91      5.92 o 
   4   3   1      765.75      769.43      7.20 o 
   5   3   1        6.62        5.10      1.13 o 
   6   3   1      119.27      118.37      3.24 o 
   7   3   1      262.81      275.41      5.18 o 
   8   3   1        0.06       -1.19      1.19 o 
   9   3   1     1106.93     1217.74     12.67 o 
  10   3   1      127.04      122.25      4.60 o 
  11   3   1        0.32        4.88      1.76 o 
  12   3   1      160.16      156.66      5.63 o 
  13   3   1       26.44       17.98      2.84 o 
  14   3   1      199.04      205.61      6.94 o 
  15   3   1        7.35        6.35      2.21 o 
  16   3   1        1.76        0.91      1.93 o 
  17   3   1        0.55       -1.76      1.76 o 
 -17   4   1       46.84       57.37      3.46 o 
 -16   4   1        1.26       -0.17      1.87 o 
 -15   4   1      160.47      155.01      5.97 o 
 -14   4   1        9.68       11.97      2.44 o 
 -13   4   1      180.83      193.52      6.65 o 
 -12   4   1       15.86       10.89      2.38 o 
 -11   4   1       55.70       62.43      3.69 o 
 -10   4   1      371.83      383.49      7.98 o 
  -9   4   1       10.65       10.72      1.99 o 
  -8   4   1       67.65       86.29      3.46 o 
  -7   4   1      119.40      136.64      4.03 o 
  -6   4   1        2.52        1.76      1.13 o 
  -5   4   1      381.68      425.41      6.22 o 
  -4   4   1        1.86        3.86      1.19 o 
  -3   4   1      535.00      554.81      6.70 o 
  -2   4   1      692.30      665.68      7.13 o 
  -1   4   1      540.74      520.16      6.31 o 
   0   4   1     1114.58     1032.30      8.76 o 
   1   4   1        4.15        4.71      1.30 o 
   2   4   1     1242.51     1176.20      9.53 o 
   3   4   1       76.15       51.74      2.27 o 
   4   4   1      640.70      602.72      7.17 o 
   5   4   1      323.89      285.33      5.19 o 
   6   4   1        1.07        0.06      1.25 o 
   7   4   1      473.64      456.81      7.25 o 
   8   4   1       28.78       16.34      1.93 o 
   9   4   1      112.97      111.49      4.26 o 
  10   4   1       65.13       75.21      3.92 o 
  11   4   1       17.19       20.53      2.55 o 
  12   4   1      162.98      165.24      6.08 o 
  13   4   1        9.27        9.36      2.50 o 
  14   4   1       19.02       14.98      2.78 o 
  15   4   1       81.58       84.02      4.65 o 
  16   4   1        1.38        0.62      1.76 o 
  17   4   1       74.15       70.51      3.75 o 
 -16   5   1      149.76      141.31      5.45 o 
 -15   5   1       53.35       68.50      4.14 o 
 -14   5   1      609.47      591.58     11.54 o 
 -13   5   1       10.71       12.93      2.55 o 
 -12   5   1      197.55      225.16      7.11 o 
 -11   5   1      881.08      884.72     13.41 o 
 -10   5   1      112.30      139.65      5.22 o 
  -9   5   1       54.04       43.47      3.12 o 
  -8   5   1      342.74      393.49      7.69 o 
  -7   5   1     1934.20     1938.88     16.36 o 
  -6   5   1       22.98       38.63      2.50 o 
  -5   5   1       19.30       34.72      2.38 o 
  -4   5   1     1320.27     1231.67     11.58 o 
  -3   5   1     1383.76     1591.75     13.05 o 
  -2   5   1     1007.79      981.31      9.98 o 
  -1   5   1       18.22       36.02      2.16 o 
   0   5   1     7866.51     7799.01     31.75 o 
   1   5   1       50.32       43.76      2.33 o 
   2   5   1     5422.83     5605.75     25.91 o 
   3   5   1        0.56        0.57      1.25 o 
   4   5   1      790.82      687.08      8.73 o 
   5   5   1      692.74      719.87      9.17 o 
   6   5   1      201.32      177.23      4.83 o 
   7   5   1        3.45        0.91      1.30 o 
   8   5   1       54.92       54.94      3.18 o 
   9   5   1      904.64      900.61     12.45 o 
  10   5   1       49.92       50.79      3.46 o 
  11   5   1      105.96      101.81      5.00 o 
  12   5   1       51.80       45.79      3.86 o 
  13   5   1      383.31      391.02      9.51 o 
  14   5   1      155.75      150.17      6.14 o 
  15   5   1       15.55       15.26      2.78 o 
  16   5   1      148.53      160.12      5.63 o 
 -16   6   1        1.32       -1.59      1.59 o 
 -15   6   1       72.29       58.13      3.86 o 
 -14   6   1       62.24       58.91      3.92 o 
 -13   6   1        0.56        0.57      2.10 o 
 -12   6   1      127.92      117.34      5.68 o 
 -11   6   1       89.49      119.56      5.39 o 
 -10   6   1      713.38      721.70     12.35 o 
  -9   6   1      249.91      259.68      7.17 o 
  -8   6   1       87.96       87.32      4.09 o 
  -7   6   1      471.12      487.68      8.96 o 
  -6   6   1       16.53       19.51      2.27 o 
  -5   6   1        5.19        5.56      1.70 o 
  -4   6   1      416.80      404.64      7.42 o 
  -3   6   1      759.01      722.29      9.69 o 
  -2   6   1      476.24      522.48      8.11 o 
  -1   6   1       85.00       94.66      3.63 o 
   0   6   1        2.88        3.35      1.47 o 
   1   6   1      373.67      432.29      7.24 o 
   2   6   1      103.65      111.27      3.86 o 
   3   6   1       20.33       27.91      2.27 o 
   4   6   1      601.39      614.89      9.09 o 
   5   6   1      742.06      696.73     10.08 o 
   6   6   1      151.18      150.31      4.94 o 
   7   6   1        8.46        6.64      1.99 o 
   8   6   1        1.18        2.72      1.87 o 
   9   6   1      339.99      344.82      8.31 o 
  10   6   1        4.13        6.35      2.10 o 
  11   6   1       30.87       33.98      3.35 o 
  12   6   1      355.58      376.55      9.45 o 
  13   6   1       15.49       17.41      2.78 o 
  14   6   1       17.84       19.34      2.72 o 
  15   6   1        0.91        3.46      1.98 o 
  16   6   1       26.03       26.38      2.55 o 
 -15   7   1        0.14        2.72      1.64 o 
 -14   7   1        0.05       -1.76      1.76 o 
 -13   7   1       63.68       63.57      4.03 o 
 -12   7   1      113.59      111.25      5.39 o 
 -11   7   1       21.06       24.45      3.01 o 
 -10   7   1      365.45      348.46      9.00 o 
  -9   7   1      185.83      171.65      6.42 o 
  -8   7   1        1.34        0.79      1.93 o 
  -7   7   1      787.57      804.27     12.54 o 
  -6   7   1      205.11      194.34      6.14 o 
  -5   7   1       21.46       23.43      2.55 o 
  -4   7   1        0.46       -1.47      1.47 o 
  -3   7   1       38.04       32.34      2.67 o 
  -2   7   1      200.86      208.81      5.74 o 
  -1   7   1        5.70        5.73      1.64 o 
   0   7   1        2.96       12.42      1.93 o 
   1   7   1        3.33       -0.85      1.53 o 
   2   7   1       64.26       91.39      3.97 o 
   3   7   1        0.12       -0.45      1.47 o 
   4   7   1       71.44       68.40      3.69 o 
   5   7   1       24.18       24.68      2.61 o 
   6   7   1        3.54        6.35      2.04 o 
   7   7   1        0.57        6.98      1.93 o 
   8   7   1        2.59        3.63      2.04 o 
   9   7   1      291.73      299.40      8.25 o 
  10   7   1       16.69       20.25      3.01 o 
  11   7   1      101.56      114.92      5.39 o 
  12   7   1      162.32      157.68      6.31 o 
  13   7   1       12.31        9.64      2.55 o 
  14   7   1       64.19       72.82      4.20 o 
  15   7   1       57.01       55.17      3.24 o 
 -14   8   1      151.25      157.24      5.17 o 
 -13   8   1       71.01       73.34      4.03 o 
 -12   8   1        1.49        1.53      1.98 o 
 -11   8   1        6.08        5.61      2.27 o 
 -10   8   1      383.32      402.54      9.57 o 
  -9   8   1      535.86      513.84     10.84 o 
  -8   8   1     1008.98     1031.70     15.09 o 
  -7   8   1        4.66        4.31      2.10 o 
  -6   8   1      778.74      829.82     13.28 o 
  -5   8   1     1340.80     1405.23     16.89 o 
  -4   8   1      615.50      609.17     10.91 o 
  -3   8   1       75.60       81.06      4.09 o 
  -2   8   1      159.08      174.62      5.85 o 
  -1   8   1       33.12       19.69      2.50 o 
   0   8   1      114.20       97.91      4.43 o 
   1   8   1     1458.01     1329.04     15.65 o 
   2   8   1      267.68      262.26      7.06 o 
   3   8   1       16.68        7.71      2.21 o 
   4   8   1      335.18      311.94      7.92 o 
   5   8   1      184.30      170.86      6.08 o 
   6   8   1      410.34      416.49      9.35 o 
   7   8   1      916.31      928.22     14.22 o 
   8   8   1      434.67      427.74      9.92 o 
   9   8   1        0.05        1.13      1.81 o 
  10   8   1      686.04      671.86     12.35 o 
  11   8   1      149.18      131.86      5.68 o 
  12   8   1       77.13       74.25      4.20 o 
  13   8   1       39.09       38.75      3.06 o 
 -12   9   1       62.45       66.12      3.69 o 
 -11   9   1        0.41        2.21      1.81 o 
 -10   9   1       95.21      103.11      4.94 o 
  -9   9   1      383.52      379.88      9.17 o 
  -8   9   1        2.27        4.31      2.16 o 
  -7   9   1        2.43        3.29      2.04 o 
  -6   9   1       43.66       34.50      3.35 o 
  -5   9   1        0.65        9.53      2.04 o 
  -4   9   1       99.45       97.66      4.94 o 
  -3   9   1        8.40        7.26      2.33 o 
  -2   9   1       27.28       36.65      3.18 o 
  -1   9   1       31.53       41.30      3.40 o 
   0   9   1     1039.03      952.04     14.12 o 
   1   9   1        0.79       -1.59      1.93 o 
   2   9   1      835.96      767.26     12.66 o 
   3   9   1       54.83       56.07      3.86 o 
   4   9   1        3.90        8.79      2.38 o 
   5   9   1       62.01       59.48      3.97 o 
   6   9   1        4.55        0.51      2.10 o 
   7   9   1       16.00       14.46      2.50 o 
   8   9   1        4.12        2.89      2.04 o 
   9   9   1        4.66        8.85      2.10 o 
  10   9   1        4.73        5.33      1.93 o 
  11   9   1      101.36      112.72      4.88 o 
  12   9   1       63.95       64.48      3.58 o 
 -10  10   1        2.53        1.59      1.64 o 
  -9  10   1        8.02       10.55      1.99 o 
  -8  10   1       25.77       27.00      2.84 o 
  -7  10   1        8.40        4.48      2.10 o 
  -6  10   1        3.38       12.53      2.38 o 
  -5  10   1      497.77      468.57     10.21 o 
  -4  10   1      110.43      105.45      5.05 o 
  -3  10   1      207.57      186.19      6.65 o 
  -2  10   1       28.50       31.09      3.06 o 
  -1  10   1        4.93        7.03      2.50 o 
   0  10   1       98.85       84.88      4.60 o 
   1  10   1      154.87      111.53      5.17 o 
   2  10   1       33.97       35.35      3.29 o 
   3  10   1        0.48       -1.42      1.98 o 
   4  10   1       37.99       39.09      3.35 o 
   5  10   1      161.51      139.32      5.85 o 
   6  10   1       51.79       56.01      4.03 o 
   7  10   1      267.45      244.82      7.11 o 
   8  10   1        4.26        0.45      1.87 o 
   9  10   1       22.95       25.13      2.67 o 
  10  10   1       37.83       44.26      3.06 o 
  -8  11   1        0.21       -1.42      1.42 o 
  -7  11   1      206.60      211.19      6.08 o 
  -6  11   1        5.04        5.16      1.70 o 
  -5  11   1       48.34       55.27      3.46 o 
  -4  11   1       12.96       12.20      2.44 o 
  -3  11   1      109.08      125.44      5.28 o 
  -2  11   1        7.13        4.76      1.99 o 
  -1  11   1        9.73       13.22      2.27 o 
   0  11   1       35.67       50.33      3.52 o 
   1  11   1        0.07       -0.57      1.64 o 
   2  11   1        5.62       14.01      2.21 o 
   3  11   1       86.45       84.76      4.31 o 
   4  11   1        0.86        5.39      2.04 o 
   5  11   1       66.83       69.30      3.92 o 
   6  11   1        0.89        1.93      1.93 o 
   7  11   1       83.85       69.83      3.80 o 
   8  11   1       24.45       18.78      1.99 o 
  -4  12   1        6.09        7.71      1.87 o 
  -3  12   1      273.03      223.80      5.98 o 
  -2  12   1       84.18       70.74      3.63 o 
  -1  12   1      148.39      142.17      4.94 o 
   0  12   1       35.24       31.21      2.50 o 
   1  12   1      277.08      250.89      6.32 o 
   2  12   1       47.22       36.77      2.78 o 
   3  12   1       97.08       90.52      3.97 o 
   4  12   1       69.94       63.69      3.24 o 
 -18   0   2      149.66      137.57      5.00 o 
 -17   0   2       18.43       16.79      2.55 o 
 -16   0   2      181.36      177.78      6.37 o 
 -15   0   2        0.17        1.25      2.10 o 
 -14   0   2     4875.83     4843.07     33.18 o 
 -13   0   2       56.05       49.71      3.52 o 
 -12   0   2     1289.85     1293.23     15.15 o 
 -11   0   2       11.49       19.85      2.16 o 
 -10   0   2        3.52        0.62      1.42 o 
  -9   0   2     1100.09     1077.52     11.06 o 
  -8   0   2     1828.89     1862.04     13.59 o 
  -7   0   2     2058.37     1971.94     13.09 o 
  -6   0   2     3233.93     3434.31     16.77 o 
  -5   0   2     1555.37     1526.88      9.78 o 
  -4   0   2     2089.64     2020.39     10.70 o 
  -3   0   2       15.37       11.35      1.08 o 
  -2   0   2      838.46      824.90      5.87 o 
  -1   0   2     6436.30     6774.73     42.90 o 
   0   0   2     6169.48     6584.40     31.69 o 
   1   0   2      554.93      526.03      4.38 o 
   2   0   2   159397.55   179355.22   1166.10 o 
   3   0   2      702.72      623.12      5.42 o 
   4   0   2      275.93      309.29      4.22 o 
   5   0   2     4993.53     5115.02     20.45 o 
   6   0   2      504.93      405.19      5.49 o 
   8   0   2       20.81       20.08      1.87 o 
   9   0   2      577.32      565.70      8.23 o 
  10   0   2       39.52       35.86      2.50 o 
  11   0   2      664.07      680.90     10.52 o 
  12   0   2      132.81      137.75      5.17 o 
  13   0   2      204.08      222.85      6.82 o 
  14   0   2       84.61       79.70      4.54 o 
  15   0   2       22.93       21.39      3.06 o 
  16   0   2      285.81      286.47      8.02 o 
  17   0   2       33.79       38.69      3.23 o 
 -18   1   2        1.55        5.33      1.81 o 
 -17   1   2       70.30       72.37      4.14 o 
 -16   1   2        0.56       -1.81      1.81 o 
 -15   1   2      345.71      357.66      8.88 o 
 -14   1   2      439.45      467.85      9.98 o 
 -13   1   2      209.75      245.61      7.05 o 
 -12   1   2        1.28       -0.85      1.70 o 
 -11   1   2       37.80       28.48      2.61 o 
 -10   1   2      366.78      354.11      6.84 o 
  -9   1   2       10.78        8.56      1.42 o 
  -8   1   2      723.44      616.33      7.80 o 
  -7   1   2      212.88      206.21      4.21 o 
  -6   1   2      655.54      591.05      6.54 o 
  -5   1   2      463.44      467.98      5.38 o 
  -4   1   2        5.51       10.38      1.08 o 
  -3   1   2      898.70      885.67      6.50 o 
  -2   1   2     1245.47     1260.48      8.92 o 
  -1   1   2     1276.94     1285.56      7.88 o 
   0   1   2      768.49      793.11      6.21 o 
   1   1   2      757.60      809.86      6.03 o 
   2   1   2      529.83      446.66      4.54 o 
   3   1   2     9592.63     9826.75     48.23 o 
   4   1   2      883.71      861.09      7.05 o 
   5   1   2        2.01        2.21      1.02 o 
   6   1   2       96.69      104.64      2.95 o 
   7   1   2      342.73      288.28      5.19 o 
   8   1   2       16.16        9.47      1.53 o 
   9   1   2        5.13        9.36      1.64 o 
  10   1   2      127.69      152.08      4.77 o 
  11   1   2        7.69        8.96      1.93 o 
  12   1   2      213.29      243.02      6.77 o 
  13   1   2       13.08        6.41      2.38 o 
  14   1   2        0.22       -1.87      1.87 o 
  15   1   2        1.23       -1.87      1.87 o 
  16   1   2        9.31       12.70      2.44 o 
  17   1   2       70.08       79.18      4.09 o 
 -18   2   2       26.16       22.24      2.50 o 
 -17   2   2       63.73       69.41      3.80 o 
 -16   2   2      274.76      270.95      7.62 o 
 -15   2   2       28.18       23.03      3.01 o 
 -14   2   2      282.52      273.18      7.80 o 
 -13   2   2      343.16      351.92      8.43 o 
 -12   2   2       17.13       25.07      2.55 o 
 -11   2   2      107.79       92.17      4.03 o 
 -10   2   2       69.25       56.42      3.24 o 
  -9   2   2      223.52      212.60      5.23 o 
  -8   2   2      347.47      328.77      5.99 o 
  -7   2   2      559.16      656.56      7.73 o 
  -6   2   2      356.06      412.66      5.71 o 
  -5   2   2      148.82      119.61      2.96 o 
  -4   2   2      568.54      619.61      6.26 o 
  -3   2   2     1727.69     1695.13     10.60 o 
  -2   2   2     3396.27     3169.17     18.50 o 
  -1   2   2      251.56      267.35      3.94 o 
   0   2   2     1381.68     1379.20      8.98 o 
   1   2   2     2314.47     2288.92     11.81 o 
   2   2   2     1655.11     1588.61      9.66 o 
   3   2   2      714.13      683.88      6.39 o 
   4   2   2      295.39      255.02      4.11 o 
   5   2   2      200.12      203.21      3.87 o 
   6   2   2       40.50       32.01      1.87 o 
   7   2   2      315.45      327.88      5.64 o 
   8   2   2      154.49      166.09      4.43 o 
   9   2   2       51.83       68.27      3.23 o 
  10   2   2        2.44        1.36      1.70 o 
  11   2   2      319.32      276.15      7.12 o 
  12   2   2        0.03       -1.76      1.76 o 
  13   2   2       65.55       77.59      4.31 o 
  14   2   2       27.16       35.23      3.35 o 
  15   2   2        0.57        7.15      2.16 o 
  16   2   2        5.80        7.03      2.33 o 
  17   2   2       79.47       74.14      4.09 o 
 -17   3   2       39.92       39.55      3.18 o 
 -16   3   2        4.64        4.93      1.93 o 
 -15   3   2       33.68       38.35      3.52 o 
 -14   3   2        3.42        4.99      2.10 o 
 -13   3   2      105.81       91.36      4.71 o 
 -12   3   2       46.54       48.01      3.40 o 
 -11   3   2      371.01      353.01      7.92 o 
 -10   3   2      617.24      528.04      9.03 o 
  -9   3   2       54.47       46.94      2.89 o 
  -8   3   2      879.07      828.85      9.93 o 
  -7   3   2       25.76       24.74      1.99 o 
  -6   3   2      104.28       90.16      3.01 o 
  -5   3   2     2312.19     2410.84     14.80 o 
  -4   3   2      132.19      111.43      3.01 o 
  -3   3   2      458.37      472.78      6.01 o 
  -2   3   2      766.10      857.71      8.12 o 
  -1   3   2       66.65       73.66      2.50 o 
   0   3   2       30.36       18.95      1.59 o 
   1   3   2      679.16      675.03      6.90 o 
   2   3   2       80.82       73.45      2.50 o 
   3   3   2     1271.45     1157.96      9.30 o 
   4   3   2      161.83      144.76      3.53 o 
   5   3   2       59.11       48.08      2.27 o 
   6   3   2      330.41      326.55      5.70 o 
   7   3   2       25.27       33.64      2.21 o 
   8   3   2       21.03       28.02      2.27 o 
   9   3   2      397.33      393.56      7.53 o 
  10   3   2       38.03       36.65      2.84 o 
  11   3   2        1.53        0.00      1.70 o 
  12   3   2      160.57      138.02      5.57 o 
  13   3   2       14.14       13.84      2.55 o 
  14   3   2       43.54       62.08      4.09 o 
  15   3   2       97.96       96.18      5.00 o 
  16   3   2        0.10       -0.40      1.76 o 
  17   3   2        0.11        0.34      1.64 o 
 -17   4   2       49.10       44.09      3.12 o 
 -16   4   2      130.62      123.83      5.11 o 
 -15   4   2       60.37       59.02      3.97 o 
 -14   4   2      188.54      156.08      6.08 o 
 -13   4   2      201.14      176.68      6.42 o 
 -12   4   2      700.50      736.54     12.29 o 
 -11   4   2      254.17      226.64      6.71 o 
 -10   4   2      167.45      150.43      5.23 o 
  -9   4   2     1304.84     1313.09     14.19 o 
  -8   4   2      319.62      328.03      6.66 o 
  -7   4   2      118.41      117.54      3.92 o 
  -6   4   2       59.54       65.73      2.89 o 
  -5   4   2        5.80        0.06      1.19 o 
  -4   4   2      359.44      466.01      6.68 o 
  -3   4   2      729.44      756.15      8.44 o 
  -2   4   2      888.28      871.29      9.39 o 
  -1   4   2       52.23       67.67      2.67 o 
   0   4   2     2202.97     2141.47     13.92 o 
   1   4   2      250.90      242.19      4.67 o 
   2   4   2      712.52      666.70      7.75 o 
   3   4   2       53.48       57.56      2.55 o 
   4   4   2     1938.17     1841.93     13.74 o 
   5   4   2      358.74      346.96      6.05 o 
   6   4   2      484.28      486.12      7.48 o 
   7   4   2      296.68      318.80      6.38 o 
   8   4   2       22.90       27.91      2.33 o 
   9   4   2        5.59        9.81      1.93 o 
  10   4   2        0.44        2.33      1.64 o 
  11   4   2       54.62       58.00      3.75 o 
  12   4   2      118.29      118.98      5.34 o 
  13   4   2       56.29       62.54      4.26 o 
  14   4   2       45.42       50.90      3.86 o 
  15   4   2       16.51       16.79      2.61 o 
  16   4   2       76.16       70.90      4.03 o 
 -16   5   2        0.30        0.23      1.64 o 
 -15   5   2       55.73       37.51      3.46 o 
 -14   5   2      127.80      125.18      5.40 o 
 -13   5   2       81.30       85.66      4.65 o 
 -12   5   2       17.97       15.09      2.61 o 
 -11   5   2       12.34       13.84      2.33 o 
 -10   5   2        0.01       -1.93      1.93 o 
  -9   5   2       28.58       34.95      2.95 o 
  -8   5   2      368.21      421.50      8.15 o 
  -7   5   2        3.32        5.56      1.76 o 
  -6   5   2       76.93       83.23      3.63 o 
  -5   5   2       40.25       37.05      2.61 o 
  -4   5   2      683.78      715.82      9.34 o 
  -3   5   2        1.05        1.19      1.36 o 
  -2   5   2       21.04       25.42      2.21 o 
  -1   5   2      291.67      324.49      6.04 o 
   0   5   2      583.37      578.63      7.90 o 
   1   5   2      457.64      483.35      7.26 o 
   2   5   2        0.31       -0.51      1.42 o 
   3   5   2     1389.83     1401.02     12.80 o 
   4   5   2        4.10        6.18      1.59 o 
   5   5   2        2.02        3.01      1.47 o 
   6   5   2       42.69       35.18      2.72 o 
   7   5   2        4.44        0.79      1.64 o 
   8   5   2      181.74      181.05      5.63 o 
   9   5   2       21.24       22.80      2.55 o 
  10   5   2        2.78        5.27      2.16 o 
  11   5   2       11.86       10.78      2.50 o 
  12   5   2       40.19       43.12      3.52 o 
  13   5   2        9.76        8.79      2.38 o 
  14   5   2       22.34       20.31      2.95 o 
  15   5   2        0.43        1.47      1.76 o 
  16   5   2        1.79        1.47      1.53 o 
 -15   6   2        1.81        3.12      1.87 o 
 -14   6   2      133.75      123.38      5.28 o 
 -13   6   2       51.10       49.03      3.80 o 
 -12   6   2      620.73      614.09     11.94 o 
 -11   6   2      212.07      218.21      7.39 o 
 -10   6   2        0.65        2.27      1.81 o 
  -9   6   2     1182.92     1178.24     15.42 o 
  -8   6   2      172.42      156.52      5.63 o 
  -7   6   2       16.53       16.85      2.44 o 
  -6   6   2       37.12       24.51      2.55 o 
  -5   6   2        9.99       16.96      2.10 o 
  -4   6   2      249.79      241.91      6.09 o 
  -3   6   2      500.23      550.02      8.91 o 
  -2   6   2       81.35       79.60      3.58 o 
  -1   6   2      842.08      962.46     11.77 o 
   0   6   2      836.28      832.30     10.45 o 
   1   6   2       44.76       35.24      2.55 o 
   2   6   2     3849.90     3836.96     24.13 o 
   4   6   2      325.57      303.27      6.84 o 
   5   6   2     1361.22     1455.67     15.36 o 
   6   6   2      301.32      308.00      7.29 o 
   7   6   2      186.31      187.25      5.97 o 
   8   6   2       44.12       49.03      3.35 o 
   9   6   2       34.98       31.43      3.01 o 
  10   6   2       26.21       29.73      3.18 o 
  11   6   2       15.52       12.03      2.61 o 
  12   6   2       24.25       31.82      3.29 o 
  13   6   2      121.39      115.97      5.40 o 
  14   6   2        6.29        2.44      2.04 o 
  15   6   2       17.44       14.18      2.33 o 
 -15   7   2       11.46       10.38      2.10 o 
 -14   7   2       86.19       92.43      4.49 o 
 -13   7   2      129.24      139.79      5.62 o 
 -12   7   2        2.22        2.50      2.21 o 
 -11   7   2        5.57        5.84      2.44 o 
 -10   7   2      107.64      123.62      5.68 o 
  -9   7   2       55.09       50.45      3.92 o 
  -8   7   2     1638.64     1694.42     19.19 o 
  -7   7   2      290.69      287.35      7.74 o 
  -6   7   2     3185.04     3258.19     25.74 o 
  -5   7   2       30.42       20.31      2.55 o 
  -4   7   2      825.20      869.34     12.44 o 
  -3   7   2      361.66      409.38      8.55 o 
  -2   7   2      211.30      229.86      6.26 o 
  -1   7   2       59.77       50.46      3.18 o 
   0   7   2        7.52        7.26      1.76 o 
   1   7   2     1190.75     1114.93     13.53 o 
   2   7   2       33.78       40.62      2.95 o 
   3   7   2      324.90      302.06      7.29 o 
   4   7   2       48.57       57.26      3.52 o 
   5   7   2        1.34        2.27      1.76 o 
   6   7   2      141.01      133.39      5.28 o 
   7   7   2      156.47      158.30      5.85 o 
   8   7   2      299.41      303.18      8.14 o 
   9   7   2       16.87       18.04      2.95 o 
  10   7   2     1353.41     1399.98     18.20 o 
  11   7   2       47.50       43.13      3.86 o 
  12   7   2      524.82      547.85     11.19 o 
  13   7   2        4.83        6.69      2.10 o 
  14   7   2        0.65        1.70      1.70 o 
 -13   8   2       21.13       14.41      2.33 o 
 -12   8   2        0.65        1.59      1.93 o 
 -11   8   2        0.85        1.47      2.04 o 
 -10   8   2        0.83       -1.98      1.98 o 
  -9   8   2       14.43       22.41      2.95 o 
  -8   8   2       14.20       20.36      2.84 o 
  -6   8   2       83.31       85.61      4.66 o 
  -5   8   2     1294.01     1322.38     16.99 o 
  -4   8   2      691.86      715.80     12.24 o 
  -3   8   2       49.10       54.48      3.75 o 
  -2   8   2       62.44       49.95      3.52 o 
  -1   8   2        4.39        2.38      2.10 o 
   0   8   2       67.76       63.97      3.80 o 
   1   8   2       94.85       88.29      4.49 o 
   2   8   2       48.28       62.53      3.80 o 
   3   8   2       46.31       38.70      3.35 o 
   4   8   2       11.70       16.34      2.44 o 
   5   8   2       12.02       17.13      2.55 o 
   6   8   2       29.77       27.74      3.18 o 
   7   8   2      113.43       96.20      4.94 o 
   8   8   2      104.71      102.43      5.22 o 
   9   8   2      489.30      512.72     10.78 o 
  10   8   2        2.96        0.40      2.21 o 
  11   8   2      153.78      132.04      5.57 o 
  12   8   2       42.77       39.15      3.18 o 
  13   8   2        0.07        1.87      1.53 o 
 -12   9   2        4.09        5.67      1.64 o 
 -11   9   2       10.00       12.42      2.27 o 
 -10   9   2        3.54        4.31      1.93 o 
  -9   9   2        0.49        0.40      1.87 o 
  -8   9   2       48.16       49.71      3.86 o 
  -7   9   2        3.97        8.34      2.38 o 
  -6   9   2      242.47      234.66      7.51 o 
  -5   9   2      150.76      155.84      6.14 o 
  -4   9   2       10.55        9.08      2.61 o 
  -3   9   2      314.69      306.93      8.42 o 
  -2   9   2        1.19        0.57      2.04 o 
  -1   9   2       17.92       17.87      2.84 o 
   0   9   2       78.76       69.14      4.26 o 
   1   9   2      225.02      221.26      7.16 o 
   2   9   2       21.73       21.44      2.84 o 
   3   9   2       13.45       15.20      2.61 o 
   4   9   2        1.79        3.86      1.93 o 
   5   9   2       25.97       23.20      2.78 o 
   6   9   2       36.90       29.56      3.23 o 
   7   9   2        3.72        3.18      2.16 o 
   8   9   2        1.31        2.67      1.98 o 
   9   9   2       27.34       28.88      2.84 o 
  10   9   2      115.02      110.12      4.94 o 
  11   9   2       15.93       14.86      2.10 o 
 -10  10   2       10.96        8.73      2.04 o 
  -9  10   2       69.08       64.71      3.69 o 
  -8  10   2        2.26        4.31      1.81 o 
  -7  10   2      185.53      199.51      6.42 o 
  -6  10   2       67.37       66.75      4.09 o 
  -5  10   2      190.04      210.76      6.93 o 
  -4  10   2       71.12       77.59      4.48 o 
  -3  10   2        6.07        6.92      2.44 o 
  -2  10   2       92.44      111.50      5.22 o 
  -1  10   2      430.25      432.68      9.86 o 
   0  10   2       62.81       61.69      4.20 o 
   1  10   2       15.31       12.76      2.61 o 
   2  10   2      637.40      612.16     11.66 o 
   3  10   2        4.42        5.56      2.27 o 
   4  10   2        4.21       10.49      2.44 o 
   5  10   2      435.77      387.98      9.18 o 
   6  10   2       50.92       42.79      3.58 o 
   7  10   2        3.54        3.80      1.87 o 
   8  10   2        1.43        1.87      1.70 o 
   9  10   2       59.05       62.77      3.52 o 
  10  10   2        1.50       -0.11      1.70 o 
  -7  11   2        5.09        6.07      1.64 o 
  -6  11   2        3.61        0.23      1.53 o 
  -5  11   2       39.10       37.28      3.01 o 
  -4  11   2       70.48       74.53      3.97 o 
  -3  11   2       19.80       17.24      2.44 o 
  -2  11   2      121.86      124.10      5.23 o 
  -1  11   2       12.13       25.52      2.78 o 
   0  11   2       44.73       29.00      2.84 o 
   1  11   2      106.45      110.85      4.77 o 
   2  11   2        0.23        2.72      1.70 o 
   3  11   2       43.74       52.09      3.46 o 
   4  11   2        0.02        4.65      1.64 o 
   5  11   2       36.74       38.75      2.95 o 
   6  11   2       93.12       88.46      4.14 o 
   7  11   2       32.27       28.31      2.38 o 
  -2  12   2        1.33        0.00      1.42 o 
  -1  12   2       18.47       17.02      2.10 o 
   0  12   2        0.79        5.05      1.53 o 
   1  12   2        3.13       -0.91      1.42 o 
   2  12   2        0.03        0.74      1.47 o 
 -17   1   3        0.07        0.74      1.64 o 
 -16   1   3      175.90      176.12      6.19 o 
 -15   1   3       20.45       31.20      3.29 o 
 -14   1   3      103.33      111.12      5.34 o 
 -13   1   3      569.34      560.67     10.79 o 
 -12   1   3      497.71      497.39      9.76 o 
 -11   1   3     1344.97     1371.04     15.28 o 
 -10   1   3      111.93      108.31      4.15 o 
  -9   1   3      682.99      642.56      9.16 o 
  -8   1   3      474.87      487.17      7.48 o 
  -7   1   3     1696.81     1827.96     13.84 o 
  -6   1   3       47.15       47.68      2.27 o 
  -5   1   3      823.15      953.82      8.80 o 
  -4   1   3     1252.23     1330.97     10.04 o 
  -3   1   3       63.11       74.56      2.33 o 
  -2   1   3      822.83      874.35      7.96 o 
  -1   1   3      131.41      139.45      3.01 o 
   0   1   3        1.77        2.44      1.19 o 
   1   1   3      159.96      159.95      3.41 o 
   2   1   3     4450.37     4771.81     19.76 o 
   3   1   3        6.13        6.52      1.25 o 
   4   1   3     1116.17     1082.15      9.08 o 
   5   1   3     2906.53     2951.60     16.63 o 
   6   1   3      279.47      283.89      5.24 o 
   7   1   3       44.15       58.05      2.72 o 
   8   1   3      202.65      221.12      5.35 o 
   9   1   3        8.60       12.19      1.93 o 
  10   1   3      122.63      129.39      4.77 o 
  11   1   3       50.48       49.09      3.52 o 
  12   1   3        0.06       -1.70      1.70 o 
  13   1   3       93.59       88.34      4.83 o 
  14   1   3       19.39       25.02      2.95 o 
  15   1   3        0.52       -0.91      1.76 o 
  16   1   3       27.75       22.92      2.95 o 
  17   1   3       65.16       74.58      3.75 o 
 -17   2   3       71.10       74.87      3.92 o 
 -16   2   3        1.53       -0.40      1.87 o 
 -15   2   3       32.26       39.60      3.46 o 
 -14   2   3        6.12       12.36      2.38 o 
 -13   2   3       54.06       57.20      3.80 o 
 -12   2   3        1.49        6.98      1.93 o 
 -11   2   3      258.89      237.59      6.66 o 
 -10   2   3       21.72       32.22      2.61 o 
  -9   2   3      106.33       98.93      3.86 o 
  -8   2   3     2091.94     2172.53     16.75 o 
  -7   2   3      324.25      375.64      6.44 o 
  -6   2   3     2986.05     3176.44     18.33 o 
  -5   2   3      312.02      315.31      5.30 o 
  -4   2   3     5751.77     6187.53     27.81 o 
  -3   2   3      289.67      278.41      4.73 o 
  -2   2   3      582.76      549.60      6.37 o 
  -1   2   3        2.86        1.30      1.19 o 
   0   2   3      279.37      291.06      4.85 o 
   1   2   3      454.86      441.51      5.95 o 
   2   2   3       32.84       46.14      2.16 o 
   3   2   3     2608.21     2435.15     14.59 o 
   4   2   3       56.86       86.06      2.90 o 
   5   2   3       16.32       20.54      1.70 o 
   6   2   3      514.32      495.40      7.26 o 
   7   2   3       46.75       40.80      2.50 o 
   8   2   3      186.11      171.59      4.95 o 
   9   2   3       39.34       44.09      2.95 o 
  10   2   3      693.58      725.32     11.27 o 
  11   2   3        0.06       -1.81      1.81 o 
  12   2   3      783.65      820.62     13.11 o 
  13   2   3        0.95        7.88      2.21 o 
  14   2   3       23.96       28.48      3.12 o 
  15   2   3       30.34       28.25      3.01 o 
  16   2   3        1.12        2.27      1.70 o 
  17   2   3        9.39       10.61      2.04 o 
 -17   3   3        7.21        4.14      1.87 o 
 -16   3   3       21.72       15.77      2.50 o 
 -15   3   3       15.53       14.63      2.50 o 
 -14   3   3        0.35        0.79      1.93 o 
 -13   3   3        8.48       10.15      2.44 o 
 -12   3   3        0.86        2.33      1.87 o 
 -11   3   3       22.10       30.41      2.78 o 
 -10   3   3      364.96      326.05      7.63 o 
  -9   3   3       79.50       76.87      3.63 o 
  -8   3   3      777.71      824.72     10.72 o 
  -7   3   3       12.34        5.16      1.42 o 
  -6   3   3        7.13       14.41      1.64 o 
  -5   3   3     2357.93     2886.16     17.87 o 
  -4   3   3      666.36      707.61      8.43 o 
  -3   3   3        1.18        1.36      1.02 o 
  -2   3   3      174.26      169.63      3.93 o 
  -1   3   3       42.49       59.59      2.44 o 
   0   3   3      766.20      773.31      8.45 o 
   1   3   3        0.25       -1.08      1.08 o 
   2   3   3       58.15       44.68      2.33 o 
   3   3   3       36.49       41.20      2.27 o 
   4   3   3       73.22       83.29      3.01 o 
   5   3   3       19.35       25.47      1.93 o 
   6   3   3       80.92       90.68      3.41 o 
   7   3   3       19.92       18.04      2.04 o 
   8   3   3       28.63       43.86      2.84 o 
   9   3   3       45.85       59.64      3.46 o 
  10   3   3        3.89        1.42      1.81 o 
  11   3   3      148.12      140.67      5.57 o 
  12   3   3        8.44       -0.40      2.21 o 
  13   3   3        1.08        3.80      2.10 o 
  14   3   3       35.69       35.29      3.35 o 
  15   3   3       14.49       16.05      2.61 o 
  16   3   3       29.93       34.04      2.78 o 
 -16   4   3        9.75        5.39      2.04 o 
 -15   4   3       69.19       77.70      4.43 o 
 -14   4   3        1.19       -0.91      1.98 o 
 -13   4   3      207.51      178.74      6.48 o 
 -12   4   3       30.87       27.23      3.18 o 
 -11   4   3      131.21      159.04      5.91 o 
 -10   4   3        0.83        5.73      1.87 o 
  -9   4   3       85.69       94.98      4.31 o 
  -8   4   3      390.61      386.41      7.75 o 
  -7   4   3      209.86      247.91      5.97 o 
  -6   4   3        3.95        3.35      1.47 o 
  -5   4   3       30.56       30.81      2.21 o 
  -4   4   3       46.03       72.30      2.95 o 
  -3   4   3       26.12       46.35      2.44 o 
  -2   4   3       36.51       27.35      1.99 o 
  -1   4   3      176.85      181.60      4.38 o 
   0   4   3       42.24       42.62      2.50 o 
   1   4   3      224.03      214.97      4.95 o 
   2   4   3      176.53      181.13      4.55 o 
   3   4   3       65.45       92.76      3.41 o 
   4   4   3      148.18      147.15      4.38 o 
   5   4   3        0.68        4.03      1.53 o 
   6   4   3      192.07      182.81      5.12 o 
   7   4   3       78.54       77.78      3.63 o 
   8   4   3        0.32        3.69      1.59 o 
   9   4   3       93.87      102.03      4.54 o 
  10   4   3       10.57       12.54      2.50 o 
  11   4   3       41.83       44.88      3.63 o 
  12   4   3       25.80       22.01      3.01 o 
  13   4   3       20.17       19.06      2.78 o 
  14   4   3       26.88       27.68      2.89 o 
  15   4   3        1.21        3.40      1.87 o 
  16   4   3       10.20       11.00      2.16 o 
 -16   5   3      276.84      281.76      6.94 o 
 -15   5   3        1.54        1.76      1.87 o 
 -14   5   3      163.48      144.10      5.68 o 
 -13   5   3      124.14      142.73      5.79 o 
 -12   5   3     1012.76      980.63     14.80 o 
 -11   5   3        3.55        4.25      2.10 o 
 -10   5   3       74.79       77.77      4.31 o 
  -9   5   3     1260.90     1269.92     15.72 o 
  -8   5   3       22.33       41.13      3.06 o 
  -7   5   3       67.46       62.66      3.41 o 
  -6   5   3      640.94      777.98     11.10 o 
  -5   5   3     2034.32     2154.31     18.29 o 
  -4   5   3        5.20       16.56      1.93 o 
  -3   5   3        8.74        7.37      1.64 o 
  -2   5   3     1080.53     1058.73     11.52 o 
  -1   5   3     1243.28     1459.02     13.63 o 
   0   5   3      387.43      390.23      7.13 o 
   1   5   3       33.82       37.51      2.50 o 
   2   5   3     2906.39     3108.23     20.90 o 
   3   5   3       49.09       52.21      3.06 o 
   4   5   3     1151.26     1244.17     13.54 o 
   5   5   3       43.65       48.06      3.06 o 
   6   5   3      304.86      291.80      7.06 o 
   7   5   3      303.52      283.79      7.17 o 
   8   5   3        0.33        0.79      1.76 o 
   9   5   3       59.84       67.76      4.09 o 
  10   5   3       17.98       11.57      2.61 o 
  11   5   3      247.32      270.39      7.91 o 
  12   5   3       12.79       14.07      2.61 o 
  13   5   3       68.07       74.41      4.60 o 
  14   5   3        1.68       -1.93      1.93 o 
  15   5   3       79.81       94.75      4.43 o 
 -15   6   3        0.65        0.57      1.76 o 
 -14   6   3       41.87       48.46      3.46 o 
 -13   6   3       66.03       61.64      4.14 o 
 -12   6   3       82.03       74.19      4.54 o 
 -11   6   3        0.48        2.55      2.16 o 
 -10   6   3      277.56      271.57      7.91 o 
  -9   6   3      210.59      239.41      7.22 o 
  -8   6   3      543.62      564.85     10.79 o 
  -7   6   3      415.89      465.08      9.52 o 
  -6   6   3      148.30      151.36      5.51 o 
  -5   6   3      248.21      250.44      6.77 o 
  -4   6   3      147.39      158.36      5.34 o 
  -3   6   3       57.98       60.27      3.52 o 
  -2   6   3      436.13      464.44      8.39 o 
  -1   6   3      348.66      342.44      7.24 o 
   0   6   3      100.62      103.75      4.15 o 
   1   6   3        1.09        1.19      1.59 o 
   2   6   3        0.06        2.61      1.64 o 
   3   6   3       59.84       55.51      3.41 o 
   4   6   3       99.69      123.17      4.71 o 
   5   6   3        0.70        2.38      1.70 o 
   6   6   3      227.92      241.37      6.94 o 
   7   6   3      206.02      204.28      6.60 o 
   8   6   3       13.47       16.05      2.61 o 
   9   6   3        1.70        1.30      2.10 o 
  10   6   3        0.15        2.55      2.10 o 
  11   6   3       82.24       85.32      4.88 o 
  12   6   3        0.43       -0.23      1.87 o 
  13   6   3        0.53        8.45      2.10 o 
  14   6   3       92.88      111.52      4.71 o 
 -14   7   3        0.65        2.55      1.59 o 
 -13   7   3        4.13        2.78      1.93 o 
 -12   7   3        0.03        2.89      2.04 o 
 -11   7   3       33.53       30.01      3.23 o 
 -10   7   3       32.10       31.37      3.12 o 
  -9   7   3       83.56       88.96      4.88 o 
  -8   7   3      381.01      394.50      9.51 o 
  -7   7   3      146.51      152.37      5.97 o 
  -6   7   3      117.01      112.45      5.17 o 
  -5   7   3      492.59      516.90     10.33 o 
  -4   7   3      404.95      458.13      9.58 o 
  -3   7   3       79.98       89.58      4.48 o 
  -2   7   3        8.93        8.11      2.04 o 
  -1   7   3       41.45       60.03      3.69 o 
   0   7   3       93.50       92.83      4.43 o 
   1   7   3        0.17        2.21      1.64 o 
   2   7   3        1.67       -1.02      1.70 o 
   3   7   3        1.24        2.72      1.76 o 
   4   7   3      155.75      161.94      5.80 o 
   5   7   3       47.80       46.25      3.52 o 
   6   7   3        9.75       15.88      2.50 o 
   7   7   3       17.51       16.11      2.67 o 
   8   7   3       10.69       15.03      2.61 o 
   9   7   3        0.08        3.40      2.38 o 
  10   7   3        7.84        0.85      2.44 o 
  11   7   3       39.66       38.87      3.69 o 
  12   7   3        4.21        4.20      2.21 o 
  13   7   3       22.79       21.78      2.50 o 
 -13   8   3       62.17       62.04      3.46 o 
 -12   8   3      264.84      298.96      7.51 o 
 -11   8   3      104.15      118.91      5.17 o 
 -10   8   3        4.34       -0.91      2.10 o 
  -9   8   3        0.06        1.13      1.93 o 
  -8   8   3      581.48      647.33     12.05 o 
  -7   8   3      905.00      995.64     15.02 o 
  -6   8   3      493.32      538.87     11.18 o 
  -5   8   3       71.85       61.87      4.14 o 
  -4   8   3      679.96      760.41     12.98 o 
  -3   8   3      833.11      929.92     14.26 o 
  -2   8   3      302.74      345.44      8.71 o 
  -1   8   3       80.01       79.08      4.43 o 
   0   8   3       21.01       17.19      2.55 o 
   1   8   3      101.65       89.26      4.54 o 
   2   8   3       27.16       21.27      2.78 o 
   3   8   3      756.51      775.13     12.82 o 
   4   8   3      162.19      153.08      6.02 o 
   5   8   3       11.71       14.01      2.61 o 
   6   8   3      158.53      168.18      6.42 o 
   7   8   3      150.96      151.63      6.25 o 
   8   8   3       86.88       90.44      4.88 o 
   9   8   3      235.30      260.01      7.73 o 
  10   8   3      144.95      145.21      5.79 o 
  11   8   3        0.24        1.87      1.93 o 
  12   8   3      195.60      209.52      6.03 o 
 -11   9   3        5.44        5.90      1.87 o 
 -10   9   3       43.80       48.86      3.35 o 
  -9   9   3       27.17       30.52      3.01 o 
  -8   9   3       27.46       34.83      3.12 o 
  -7   9   3      345.76      347.36      8.83 o 
  -6   9   3        3.45        0.28      2.10 o 
  -5   9   3       29.68       37.95      3.52 o 
  -4   9   3       94.25       92.77      4.94 o 
  -3   9   3        0.72       -0.45      1.98 o 
  -2   9   3      177.88      180.27      6.65 o 
  -1   9   3       45.27       50.16      3.86 o 
   0   9   3       84.82       80.10      4.60 o 
   1   9   3       21.70       24.62      3.01 o 
   2   9   3      799.70      771.47     13.05 o 
   3   9   3        0.26        1.98      1.93 o 
   4   9   3      428.39      445.09      9.86 o 
   5   9   3       36.24       39.20      3.46 o 
   6   9   3        1.06       -2.04      2.04 o 
   7   9   3       12.32       17.13      2.55 o 
   8   9   3        0.17       -1.70      1.70 o 
   9   9   3       47.32       45.62      3.35 o 
  10   9   3        1.61       -1.59      1.59 o 
  -9  10   3       89.40       87.78      4.03 o 
  -8  10   3       12.92       13.90      2.33 o 
  -7  10   3       13.60       14.35      2.44 o 
  -6  10   3       17.03       19.51      2.44 o 
  -5  10   3        1.16        2.84      2.04 o 
  -4  10   3       16.43       14.46      2.72 o 
  -3  10   3      277.56      282.05      7.97 o 
  -2  10   3      113.09      122.55      5.45 o 
  -1  10   3      144.34      149.69      5.96 o 
   0  10   3        0.02       -2.21      2.21 o 
   1  10   3        0.38        0.28      1.87 o 
   2  10   3       55.56       58.34      3.92 o 
   3  10   3      145.43      113.11      5.17 o 
   4  10   3        8.90       12.99      2.33 o 
   5  10   3       15.53       17.13      2.21 o 
   6  10   3        1.65        5.78      1.93 o 
   7  10   3       39.16       33.76      2.84 o 
   8  10   3       22.03       26.10      2.50 o 
  -6  11   3        0.73       -0.34      1.30 o 
  -5  11   3      153.40      154.74      5.23 o 
  -4  11   3        0.43       -0.57      1.47 o 
  -3  11   3        2.14        5.61      1.76 o 
  -2  11   3       53.30       62.43      3.58 o 
  -1  11   3       68.55       70.04      3.86 o 
   0  11   3       11.44        4.48      1.76 o 
   1  11   3        6.25        5.61      1.93 o 
   2  11   3       59.18       67.99      3.63 o 
   3  11   3        1.51        1.64      1.64 o 
   4  11   3        0.28        1.81      1.47 o 
   5  11   3       85.91       79.26      3.69 o 
 -17   0   4       39.89       29.90      2.72 o 
 -16   0   4      200.89      202.29      6.31 o 
 -15   0   4       42.22       45.62      3.52 o 
 -14   0   4      118.20      144.25      5.74 o 
 -13   0   4       10.95       11.91      2.44 o 
 -12   0   4     5674.61     5297.00     33.41 o 
 -11   0   4        3.03        7.71      1.87 o 
 -10   0   4      550.81      579.96      9.99 o 
  -9   0   4      181.06      187.70      5.40 o 
  -8   0   4       19.07       27.80      2.38 o 
  -7   0   4     1475.74     1495.36     13.71 o 
  -6   0   4      721.27      758.30      9.23 o 
  -5   0   4     1729.69     1741.89     13.56 o 
  -4   0   4     1705.66     1867.90     13.62 o 
  -3   0   4     1059.71     1015.26      9.63 o 
  -2   0   4      446.52      456.05      6.28 o 
  -1   0   4       16.26       11.29      1.47 o 
   0   0   4       37.16       25.37      1.70 o 
   1   0   4      994.68     1138.72      9.80 o 
   2   0   4     2520.55     2759.29     16.17 o 
   3   0   4      421.97      369.49      5.88 o 
   4   0   4    19768.31    22533.21    101.10 o 
   5   0   4        1.20       -1.02      1.76 o 
   6   0   4      265.84      307.50      6.03 o 
   7   0   4      955.34      920.85     10.97 o 
   8   0   4       55.11       51.70      2.95 o 
   9   0   4        7.21        5.79      1.70 o 
  10   0   4        0.07       -1.13      1.87 o 
  11   0   4      190.05      221.34      6.71 o 
  12   0   4       20.43       26.55      2.78 o 
  13   0   4      178.95      179.59      6.54 o 
  14   0   4        0.08       -1.70      1.70 o 
  15   0   4       15.95       12.08      2.50 o 
  16   0   4       33.99       24.68      2.78 o 
 -17   1   4      162.39      169.60      5.40 o 
 -16   1   4       20.81       15.94      2.55 o 
 -15   1   4       43.57       44.77      3.63 o 
 -14   1   4       60.04       61.07      4.09 o 
 -13   1   4      159.68      172.96      6.42 o 
 -12   1   4      430.74      434.35      9.29 o 
 -11   1   4      392.21      429.52      8.89 o 
 -10   1   4       16.77       15.77      2.21 o 
  -9   1   4       74.73       72.49      3.52 o 
  -8   1   4      464.54      477.20      8.10 o 
  -7   1   4       75.23       67.90      3.12 o 
  -6   1   4      262.70      249.96      5.41 o 
  -5   1   4      423.67      439.57      6.73 o 
  -4   1   4      447.23      442.01      6.62 o 
  -3   1   4      258.86      294.25      5.30 o 
  -2   1   4       51.18       45.69      2.21 o 
  -1   1   4      219.91      206.22      4.27 o 
   0   1   4      256.93      285.86      5.13 o 
   1   1   4      177.76      173.37      4.10 o 
   2   1   4      370.40      372.09      5.82 o 
   3   1   4       50.59       62.26      2.61 o 
   4   1   4      226.75      213.06      4.72 o 
   5   1   4     3084.34     3205.43     19.59 o 
   6   1   4      706.22      752.70      9.62 o 
   7   1   4       28.47       54.58      2.89 o 
   8   1   4        1.82        5.05      1.53 o 
   9   1   4       21.75       14.86      2.16 o 
  10   1   4        7.66       10.78      2.10 o 
  11   1   4        2.70        3.52      2.04 o 
  12   1   4       35.65       45.22      3.35 o 
  13   1   4       10.05        1.99      2.10 o 
  14   1   4       38.47       36.82      3.35 o 
  15   1   4        1.42        1.13      1.87 o 
  16   1   4        0.76        1.25      1.47 o 
 -16   2   4       62.73       66.58      3.86 o 
 -15   2   4       52.59       50.73      3.69 o 
 -14   2   4      302.76      316.62      8.48 o 
 -13   2   4       52.81       39.38      3.63 o 
 -12   2   4      529.26      538.25     10.44 o 
 -11   2   4      499.77      474.10      9.47 o 
 -10   2   4        8.45        5.44      1.76 o 
  -9   2   4       43.54       45.45      3.01 o 
  -8   2   4        3.94        7.37      1.70 o 
  -7   2   4      469.89      480.20      7.99 o 
  -6   2   4      232.22      237.77      5.41 o 
  -5   2   4      724.95      782.85      9.46 o 
  -4   2   4      197.32      193.40      4.72 o 
  -3   2   4      280.74      324.44      5.70 o 
  -2   2   4      188.28      185.32      4.32 o 
  -1   2   4      336.16      340.85      5.87 o 
   0   2   4      425.69      391.70      6.28 o 
   1   2   4        2.50        6.64      1.30 o 
   2   2   4       40.54       37.85      2.21 o 
   3   2   4      382.29      371.33      6.22 o 
   4   2   4      494.75      456.41      7.08 o 
   5   2   4      243.80      233.32      5.35 o 
   6   2   4        4.86        3.01      1.47 o 
   7   2   4       10.34       10.32      1.76 o 
   8   2   4        0.10       -0.85      1.42 o 
   9   2   4       81.32       86.12      4.14 o 
  10   2   4        5.52        7.54      2.10 o 
  11   2   4       61.90       58.12      3.80 o 
  12   2   4        1.58        3.06      2.04 o 
  13   2   4      104.36      102.09      5.00 o 
  14   2   4        0.00        0.85      1.76 o 
  15   2   4       14.48       13.78      2.38 o 
  16   2   4        0.09        1.42      1.64 o 
 -16   3   4       31.31       26.89      2.61 o 
 -15   3   4       83.89       85.21      4.37 o 
 -14   3   4        1.00        1.87      2.21 o 
 -13   3   4        2.05        7.03      2.10 o 
 -12   3   4       33.03       39.94      3.35 o 
 -11   3   4      341.23      295.81      7.74 o 
 -10   3   4        3.81        2.72      1.76 o 
  -9   3   4      153.59      153.13      5.23 o 
  -8   3   4      732.92      704.10     10.53 o 
  -7   3   4       35.13       33.93      2.67 o 
  -6   3   4      407.67      399.75      7.36 o 
  -5   3   4        4.27        1.81      1.42 o 
  -4   3   4       45.86       44.38      2.61 o 
  -3   3   4     1250.29     1396.70     12.94 o 
  -2   3   4       98.87      109.62      3.63 o 
  -1   3   4      336.14      390.06      6.67 o 
   0   3   4      283.30      241.78      5.24 o 
   1   3   4       24.20       17.59      1.82 o 
   2   3   4        2.06        1.42      1.19 o 
   3   3   4      264.18      230.28      5.24 o 
   4   3   4       64.32       58.35      2.95 o 
   5   3   4      400.06      379.76      7.07 o 
   6   3   4       42.11       32.23      2.55 o 
   7   3   4       12.57       21.21      2.16 o 
   8   3   4       60.22       67.31      3.58 o 
   9   3   4        0.10        0.11      1.70 o 
  10   3   4        2.38       -1.81      1.81 o 
  11   3   4       50.39       50.45      3.69 o 
  12   3   4        2.18        4.93      1.98 o 
  13   3   4        0.23        1.25      1.87 o 
  14   3   4       16.61       25.58      2.67 o 
  15   3   4       11.14        7.09      2.10 o 
 -16   4   4      119.71      118.61      4.54 o 
 -15   4   4      113.64      119.44      4.94 o 
 -14   4   4      189.66      187.86      6.37 o 
 -13   4   4      143.32      158.72      5.91 o 
 -12   4   4      120.55      106.88      5.11 o 
 -11   4   4      270.51      247.83      7.23 o 
 -10   4   4      851.23      881.33     13.29 o 
  -9   4   4      219.58      194.36      6.20 o 
  -8   4   4      116.08      116.48      4.77 o 
  -7   4   4      957.25      959.58     12.57 o 
  -6   4   4      119.02      122.06      4.49 o 
  -5   4   4        6.35        5.39      1.53 o 
  -4   4   4        0.38        1.02      1.47 o 
  -3   4   4        1.23        0.57      1.42 o 
  -2   4   4       54.07       80.71      3.35 o 
  -1   4   4      111.17      103.10      3.86 o 
   0   4   4      403.21      357.74      6.84 o 
   1   4   4        1.17       -0.91      1.42 o 
   2   4   4     1028.17      894.28     10.87 o 
   3   4   4       96.91       80.92      3.52 o 
   4   4   4        6.50        2.95      1.59 o 
   5   4   4       12.25       18.21      2.10 o 
   6   4   4      396.91      351.28      7.58 o 
   7   4   4       86.41       89.36      4.31 o 
   8   4   4      103.28      107.55      4.71 o 
   9   4   4       16.74       21.84      2.67 o 
  10   4   4       18.43       15.88      2.78 o 
  11   4   4        0.95        2.44      2.10 o 
  12   4   4        4.74        5.33      2.04 o 
  13   4   4        4.73        3.74      2.16 o 
  14   4   4       12.34       12.93      2.27 o 
  15   4   4        6.52        9.47      1.93 o 
 -15   5   4        0.08       -0.23      1.64 o 
 -14   5   4        2.00        1.98      1.76 o 
 -13   5   4       27.95       26.10      2.95 o 
 -12   5   4      183.44      192.22      6.82 o 
 -11   5   4       79.31       67.55      4.43 o 
 -10   5   4       18.61       19.57      2.61 o 
  -9   5   4        7.30        1.93      1.99 o 
  -8   5   4        0.85        0.57      1.87 o 
  -7   5   4       66.95       67.94      3.86 o 
  -6   5   4      460.73      458.93      8.90 o 
  -5   5   4       35.49       58.55      3.29 o 
  -4   5   4       41.60       59.64      3.40 o 
  -3   5   4       24.50       21.16      2.33 o 
  -2   5   4      227.12      234.42      6.09 o 
  -1   5   4        1.34        1.02      1.47 o 
   0   5   4       16.85       13.39      2.16 o 
   1   5   4       61.73       55.62      3.18 o 
   2   5   4      241.02      233.43      6.03 o 
   3   5   4       75.63       86.17      3.86 o 
   4   5   4        0.51       -0.85      1.59 o 
   5   5   4      485.90      496.62      9.19 o 
   6   5   4        7.33        5.44      1.99 o 
   7   5   4        1.48        0.06      1.93 o 
   8   5   4       35.57       32.96      3.23 o 
   9   5   4        0.64        1.98      1.98 o 
  10   5   4       48.45       52.77      4.03 o 
  11   5   4       12.77       12.65      2.50 o 
  12   5   4        0.22       -1.87      1.87 o 
  13   5   4        9.30        9.98      2.27 o 
  14   5   4        5.18        4.76      1.93 o 
 -14   6   4       54.11       57.60      3.63 o 
 -13   6   4       12.02       11.63      2.50 o 
 -12   6   4      274.89      293.20      8.08 o 
 -11   6   4       23.04       27.68      3.23 o 
 -10   6   4      480.26      473.82     10.15 o 
  -9   6   4      281.40      281.83      7.80 o 
  -8   6   4        7.45        3.63      2.16 o 
  -7   6   4      806.54      783.44     12.65 o 
  -6   6   4       66.79       64.99      3.92 o 
  -5   6   4        2.55        3.69      1.98 o 
  -4   6   4       43.63       44.37      3.18 o 
  -3   6   4       32.71       45.79      3.23 o 
  -2   6   4      283.35      296.87      7.34 o 
  -1   6   4      174.11      193.19      6.08 o 
   0   6   4       58.51       45.86      3.35 o 
   1   6   4      141.70      120.73      4.83 o 
   2   6   4      824.60      779.44     11.80 o 
   3   6   4        1.72       -1.08      1.64 o 
   4   6   4     1087.48     1069.69     14.02 o 
   5   6   4        1.51       -0.74      1.76 o 
   6   6   4      196.96      232.16      7.11 o 
   7   6   4      285.46      305.12      8.48 o 
   8   6   4       92.38       92.88      5.05 o 
   9   6   4       21.84       18.55      2.89 o 
  10   6   4        0.43        0.91      1.93 o 
  11   6   4        0.30       -1.76      1.76 o 
  12   6   4        3.08        4.31      1.93 o 
  13   6   4       26.98       24.39      2.55 o 
 -13   7   4       11.96       17.58      2.21 o 
 -12   7   4      109.95      119.15      5.00 o 
 -11   7   4       99.29      125.09      5.34 o 
 -10   7   4        2.47        0.91      2.21 o 
  -9   7   4       69.92       64.14      4.09 o 
  -8   7   4      280.59      281.88      7.91 o 
  -7   7   4       57.53       59.25      3.97 o 
  -6   7   4     1287.87     1286.68     16.41 o 
  -5   7   4      277.91      254.06      7.34 o 
  -4   7   4     2240.28     2233.24     21.89 o 
  -3   7   4       20.80       20.65      2.67 o 
  -2   7   4      580.55      645.85     11.54 o 
  -1   7   4       65.82       75.66      4.20 o 
   0   7   4       27.43       27.00      3.01 o 
   1   7   4       56.66       49.15      3.52 o 
   2   7   4        0.30        1.42      1.70 o 
   3   7   4      341.44      347.07      8.77 o 
   4   7   4       11.07       12.54      2.55 o 
   5   7   4       22.21       21.90      3.01 o 
   6   7   4       54.65       61.86      4.20 o 
   7   7   4        1.05        1.47      1.87 o 
   8   7   4       40.42       36.20      3.46 o 
   9   7   4       29.47       29.05      3.18 o 
  10   7   4      116.46      120.00      5.40 o 
  11   7   4        3.92        2.61      2.10 o 
  12   7   4      435.75      427.46      8.73 o 
 -12   8   4       16.95       13.33      2.16 o 
 -11   8   4       16.58       17.41      2.38 o 
 -10   8   4        0.80        3.29      1.87 o 
  -9   8   4        3.33        3.97      2.04 o 
  -8   8   4        0.85       -1.13      1.87 o 
  -7   8   4        9.41       10.83      2.50 o 
  -6   8   4        1.12        1.13      2.04 o 
  -5   8   4      221.74      258.49      7.62 o 
  -4   8   4       78.92       88.10      4.71 o 
  -3   8   4      679.33      733.08     12.75 o 
  -2   8   4      357.81      401.22      9.45 o 
  -1   8   4        4.72        2.21      2.04 o 
   0   8   4       59.87       45.63      3.80 o 
   1   8   4        0.39       -1.70      1.70 o 
   2   8   4        2.17        5.10      2.16 o 
   3   8   4       31.16       28.25      3.46 o 
   4   8   4        6.19       17.53      2.95 o 
   5   8   4       45.35       52.94      3.86 o 
   6   8   4        0.04        2.89      1.93 o 
   7   8   4        1.39       -1.81      1.81 o 
   8   8   4        6.33        4.65      2.27 o 
   9   8   4       46.06       40.69      3.29 o 
  10   8   4       15.14       18.95      2.38 o 
  11   8   4      107.96       98.71      4.26 o 
 -10   9   4        6.21        6.30      1.70 o 
  -9   9   4        0.75        5.27      1.76 o 
  -8   9   4       29.52       29.84      2.84 o 
  -7   9   4        0.09        0.45      2.04 o 
  -6   9   4       53.71       67.25      4.14 o 
  -5   9   4       15.17       22.63      2.67 o 
  -4   9   4      102.89      103.34      5.00 o 
  -3   9   4      104.59      105.62      5.05 o 
  -2   9   4       17.09       14.69      2.55 o 
  -1   9   4      201.48      196.06      6.65 o 
   0   9   4        1.73        0.96      2.04 o 
   1   9   4        1.01       -1.70      1.98 o 
   2   9   4       79.93       74.02      4.37 o 
   3   9   4       85.86       97.25      4.88 o 
   4   9   4        7.69       10.49      2.16 o 
   5   9   4        3.70        1.59      2.16 o 
   6   9   4       31.28       25.47      3.01 o 
   7   9   4       10.84        4.82      2.21 o 
   8   9   4       21.63       21.10      2.50 o 
   9   9   4        1.55        2.95      1.64 o 
  -7  10   4       77.71       63.53      3.63 o 
  -6  10   4        0.02       -1.59      1.59 o 
  -5  10   4      105.37      120.56      4.88 o 
  -4  10   4      104.70      107.32      4.83 o 
  -3  10   4      204.67      227.42      6.88 o 
  -2  10   4       23.54       27.12      2.95 o 
  -1  10   4       15.30       15.20      2.50 o 
   0  10   4        9.29       15.09      2.21 o 
   1  10   4      153.36      141.48      5.40 o 
   2  10   4       29.37       32.05      3.01 o 
   3  10   4       14.12       12.71      2.27 o 
   4  10   4      134.41      119.69      5.06 o 
   5  10   4       22.99       17.87      2.38 o 
   6  10   4        0.19       -1.42      1.42 o 
   7  10   4      182.48      165.95      5.06 o 
  -3  11   4       53.16       53.18      3.01 o 
  -2  11   4       27.57       27.18      2.50 o 
  -1  11   4       17.15       18.78      2.16 o 
   0  11   4       30.50       29.90      2.55 o 
   1  11   4       22.10       24.34      2.21 o 
   2  11   4       18.78       12.82      1.82 o 
 -16   1   5      142.90      153.47      5.11 o 
 -15   1   5        4.44       -0.68      1.87 o 
 -14   1   5      221.01      222.90      6.54 o 
 -13   1   5       57.69       75.99      4.20 o 
 -12   1   5      171.70      179.00      6.19 o 
 -11   1   5      509.44      494.70      9.93 o 
 -10   1   5      555.98      545.87     10.28 o 
  -9   1   5      662.35      696.91     11.09 o 
  -8   1   5       31.28       32.91      2.72 o 
  -7   1   5      398.91      423.73      8.09 o 
  -6   1   5      279.55      273.78      6.32 o 
  -5   1   5      214.24      243.70      5.86 o 
  -4   1   5      289.93      321.63      6.60 o 
  -3   1   5      174.26      184.25      4.95 o 
  -2   1   5      806.48      895.02     10.61 o 
  -1   1   5       29.94       32.17      2.27 o 
   0   1   5      334.79      345.36      6.72 o 
   1   1   5       31.16       21.33      2.21 o 
   2   1   5       57.84       58.46      3.01 o 
   3   1   5       33.94       32.79      2.50 o 
   4   1   5     1210.03     1132.30     12.50 o 
   5   1   5        0.29        6.98      1.81 o 
   6   1   5      219.45      200.24      5.69 o 
   7   1   5      608.05      589.37     10.00 o 
   8   1   5       79.60       82.71      4.20 o 
   9   1   5        3.06        4.82      1.99 o 
  10   1   5        5.68        9.24      2.21 o 
  11   1   5       14.73       14.80      2.67 o 
  12   1   5        4.37        5.56      2.10 o 
  13   1   5       15.30       14.58      2.44 o 
  14   1   5        3.23       -1.59      1.59 o 
  15   1   5       10.02       13.39      2.10 o 
 -15   2   5       70.09       68.85      3.80 o 
 -14   2   5        6.36        0.96      1.81 o 
 -13   2   5       17.46       25.87      2.78 o 
 -12   2   5       22.79       27.63      2.78 o 
 -11   2   5       55.57       54.54      3.86 o 
 -10   2   5        2.85        4.14      1.87 o 
  -9   2   5       63.46       62.32      3.69 o 
  -8   2   5        1.35        3.29      1.70 o 
  -7   2   5       74.05       76.01      3.80 o 
  -6   2   5     1281.29     1307.41     14.29 o 
  -5   2   5      172.15      209.74      5.68 o 
  -4   2   5      999.44     1002.07     12.01 o 
  -3   2   5      290.17      301.70      6.49 o 
  -2   2   5     1924.41     2257.66     17.81 o 
  -1   2   5       11.12       13.90      1.82 o 
   0   2   5       81.55       81.47      3.58 o 
   1   2   5       19.91       14.41      1.93 o 
   2   2   5       12.93       15.20      1.87 o 
   3   2   5      181.04      183.17      5.17 o 
   4   2   5        0.02       -1.53      1.53 o 
   5   2   5      235.46      233.05      6.09 o 
   6   2   5        0.73        1.64      1.59 o 
   7   2   5        0.63        2.38      1.59 o 
   8   2   5       48.32       52.83      3.46 o 
   9   2   5        2.28        6.13      1.98 o 
  10   2   5       32.59       37.73      3.23 o 
  11   2   5        2.98        4.54      1.99 o 
  12   2   5      138.88      154.51      5.85 o 
  13   2   5        0.28        3.18      1.64 o 
  14   2   5      135.12      128.85      5.11 o 
 -15   3   5        3.45        3.57      1.70 o 
 -14   3   5        4.56        2.38      1.93 o 
 -13   3   5       23.38       23.26      2.67 o 
 -12   3   5        0.07        1.02      1.93 o 
 -11   3   5        3.73        8.28      2.04 o 
 -10   3   5        7.30        7.77      2.16 o 
  -9   3   5        0.12        0.11      1.70 o 
  -8   3   5      131.57      113.21      4.83 o 
  -7   3   5      219.17      194.48      6.03 o 
  -6   3   5      222.52      220.37      6.14 o 
  -5   3   5       17.16       17.13      2.16 o 
  -4   3   5        0.56        4.25      1.59 o 
  -3   3   5      657.49      809.98     11.04 o 
  -2   3   5      107.16      142.78      4.71 o 
  -1   3   5        6.41       12.19      1.99 o 
   0   3   5       91.77       95.17      4.03 o 
   1   3   5        0.97        1.64      1.59 o 
   2   3   5       85.00       89.14      3.86 o 
   3   3   5        0.10        0.91      1.36 o 
   4   3   5        0.26        1.98      1.42 o 
   5   3   5        0.83        3.29      1.64 o 
   6   3   5       63.10       63.40      3.63 o 
   7   3   5       15.20       21.21      2.44 o 
   8   3   5       21.16       27.57      2.89 o 
   9   3   5       13.02       11.80      2.44 o 
  10   3   5        3.87        3.97      1.99 o 
  11   3   5        2.38        4.54      2.04 o 
  12   3   5        0.01        1.13      1.70 o 
  13   3   5       28.01       21.27      2.55 o 
  14   3   5        0.59        0.51      1.64 o 
 -15   4   5       54.30       47.84      3.06 o 
 -14   4   5        4.38        1.87      1.81 o 
 -13   4   5       22.97       29.22      2.95 o 
 -12   4   5       16.15       19.97      2.55 o 
 -11   4   5      143.72      125.15      5.34 o 
 -10   4   5       25.54       20.88      2.95 o 
  -9   4   5       24.17       31.71      3.29 o 
  -8   4   5       24.68       24.85      2.84 o 
  -7   4   5       52.68       49.71      3.46 o 
  -6   4   5      166.83      182.30      5.91 o 
  -5   4   5      161.25      174.11      5.74 o 
  -4   4   5       30.73       27.35      2.67 o 
  -3   4   5        2.40        3.06      1.81 o 
  -2   4   5      155.19      188.55      5.80 o 
  -1   4   5       22.34       33.41      2.84 o 
   0   4   5       13.77       18.83      2.21 o 
   1   4   5       16.27       18.15      2.33 o 
   2   4   5        8.83        4.88      1.87 o 
   3   4   5       71.71       68.40      3.75 o 
   4   4   5        1.56        2.27      1.70 o 
   5   4   5       59.22       63.39      3.69 o 
   6   4   5        1.23       -1.87      1.87 o 
   7   4   5        2.74        1.76      1.81 o 
   8   4   5       36.49       36.94      3.40 o 
   9   4   5        2.91        0.85      1.87 o 
  10   4   5        0.32        1.70      1.70 o 
  11   4   5        6.58        6.81      2.04 o 
  12   4   5        0.39       -1.47      1.47 o 
  13   4   5        9.14       12.48      2.16 o 
 -14   5   5      206.01      219.96      6.14 o 
 -13   5   5        8.06        9.81      2.04 o 
 -12   5   5       80.68       59.44      3.69 o 
 -11   5   5      166.59      164.68      5.97 o 
 -10   5   5      765.10      722.48     12.36 o 
  -9   5   5        8.04       14.75      2.44 o 
  -8   5   5       17.33       15.60      2.55 o 
  -7   5   5     1171.64     1180.74     15.64 o 
  -6   5   5        0.04        6.41      1.98 o 
  -5   5   5      103.69      102.72      4.71 o 
  -4   5   5      255.17      288.03      7.51 o 
  -3   5   5      726.86      780.79     12.07 o 
  -2   5   5       14.05       19.29      2.50 o 
  -1   5   5       31.06       36.48      3.12 o 
   0   5   5      190.18      185.20      6.03 o 
   1   5   5      292.98      309.23      7.68 o 
   2   5   5      112.78      108.19      4.77 o 
   3   5   5       29.96       38.98      3.12 o 
   4   5   5      567.65      592.24     10.62 o 
   5   5   5        0.03        0.96      1.81 o 
   6   5   5      206.91      205.35      6.54 o 
   7   5   5       31.61       34.38      3.12 o 
   8   5   5       72.16       88.94      4.60 o 
   9   5   5       87.71       80.05      4.37 o 
  10   5   5        3.35        4.76      1.93 o 
  11   5   5       39.66       45.68      3.35 o 
  12   5   5        1.51       -1.76      1.76 o 
  13   5   5       36.99       40.34      3.01 o 
 -13   6   5        1.36        3.29      1.76 o 
 -12   6   5       68.62       69.31      3.75 o 
 -11   6   5       23.13       18.55      2.55 o 
 -10   6   5       42.23       31.66      3.06 o 
  -9   6   5        0.06        0.28      2.10 o 
  -8   6   5      212.27      195.80      6.60 o 
  -7   6   5      123.02      131.48      5.57 o 
  -6   6   5      168.16      179.05      6.31 o 
  -5   6   5      332.54      331.25      8.43 o 
  -4   6   5       97.35      112.76      5.00 o 
  -3   6   5      137.72      142.01      5.68 o 
  -2   6   5       73.37       76.86      4.48 o 
  -1   6   5      176.65      192.04      6.59 o 
   0   6   5      239.61      228.07      6.94 o 
   1   6   5       60.08       50.00      3.69 o 
   2   6   5        6.42        7.32      2.10 o 
   3   6   5        4.52        1.36      1.87 o 
   4   6   5        4.23        6.98      2.16 o 
   5   6   5        6.64        6.86      2.10 o 
   6   6   5       52.84       58.39      3.92 o 
   7   6   5        0.18        2.21      1.93 o 
   8   6   5       50.57       47.10      3.69 o 
   9   6   5       29.66       27.97      3.01 o 
  10   6   5        0.59       -1.30      1.93 o 
  11   6   5        0.19        0.34      1.64 o 
  12   6   5        0.72        2.16      1.64 o 
 -12   7   5        4.93        2.67      1.81 o 
 -11   7   5       21.60       22.63      2.44 o 
 -10   7   5        0.39       -1.70      1.70 o 
  -9   7   5       29.61       27.40      2.84 o 
  -8   7   5        0.06        0.17      1.98 o 
  -7   7   5      184.47      182.33      6.42 o 
  -6   7   5      134.15      118.49      5.40 o 
  -5   7   5       45.54       48.63      3.86 o 
  -4   7   5      178.91      189.82      6.71 o 
  -3   7   5       75.50       75.27      4.54 o 
  -2   7   5      145.97      199.57      6.93 o 
  -1   7   5       19.17       23.60      3.12 o 
   0   7   5       10.45        7.20      2.44 o 
   1   7   5        9.07        9.42      2.33 o 
   2   7   5        8.03        8.28      2.33 o 
   3   7   5        1.56        9.19      2.04 o 
   4   7   5        1.02        3.80      1.93 o 
   5   7   5        2.33        0.68      1.98 o 
   6   7   5       71.79       76.23      4.26 o 
   7   7   5       66.27       49.61      3.75 o 
   8   7   5        7.09        7.03      2.04 o 
   9   7   5        5.45       11.46      2.27 o 
  10   7   5        4.62        6.41      1.99 o 
  11   7   5        0.84       -0.57      1.53 o 
 -10   8   5      143.37      160.85      5.40 o 
  -9   8   5       39.77       42.50      3.06 o 
  -8   8   5        4.48        9.24      2.27 o 
  -7   8   5        0.12        2.16      1.81 o 
  -6   8   5      299.54      301.76      8.03 o 
  -5   8   5      475.57      499.71     10.44 o 
  -4   8   5      129.84      133.82      5.85 o 
  -3   8   5      158.71      167.39      6.25 o 
  -2   8   5      371.45      413.36      9.74 o 
  -1   8   5      256.88      249.09      7.62 o 
   0   8   5       88.58       82.38      4.37 o 
   1   8   5       74.46       68.34      4.03 o 
   2   8   5        5.91        6.24      2.16 o 
   3   8   5       59.49       55.45      3.86 o 
   4   8   5        5.41        3.40      2.16 o 
   5   8   5      139.41      122.31      5.40 o 
   6   8   5       46.17       39.55      3.52 o 
   7   8   5        3.56        4.76      1.81 o 
   8   8   5       23.69       28.65      2.78 o 
   9   8   5       38.72       42.10      3.06 o 
  -8   9   5        9.48        9.47      1.99 o 
  -7   9   5       31.94       33.76      2.78 o 
  -6   9   5        0.50        1.47      1.53 o 
  -5   9   5       73.78       60.51      3.86 o 
  -4   9   5        8.68        2.89      2.04 o 
  -3   9   5       23.97       27.51      2.78 o 
  -2   9   5       73.05       74.02      4.14 o 
  -1   9   5       11.14       10.95      2.21 o 
   0   9   5       79.72       79.53      4.26 o 
   1   9   5       64.93       62.66      3.80 o 
   2   9   5       76.72       70.62      4.14 o 
   3   9   5       29.47       27.00      2.89 o 
   4   9   5      315.74      310.35      7.69 o 
   5   9   5        2.74        2.04      1.81 o 
   6   9   5      111.90      115.92      4.66 o 
   7   9   5        8.02        5.56      1.81 o 
  -5  10   5       19.46       22.29      2.21 o 
  -4  10   5       10.35       11.51      1.76 o 
  -3  10   5        1.03       -0.74      1.47 o 
  -2  10   5       34.90       36.48      2.78 o 
  -1  10   5       39.70       39.09      2.84 o 
   0  10   5       36.03       33.82      2.72 o 
   1  10   5       43.63       34.78      2.72 o 
   2  10   5        4.01        6.13      1.70 o 
   3  10   5        7.87        8.39      1.59 o 
   4  10   5        3.26        2.78      1.47 o 
 -14   0   6       81.38       69.77      3.69 o 
 -13   0   6        3.21       -1.53      1.53 o 
 -12   0   6       77.67       82.82      4.26 o 
 -11   0   6       41.72       40.06      3.29 o 
 -10   0   6     3221.58     3071.34     25.53 o 
  -9   0   6        0.86       -1.30      2.16 o 
  -8   0   6      162.80      189.61      6.31 o 
  -7   0   6      293.14      296.22      7.57 o 
  -6   0   6        4.29        5.90      1.76 o 
  -5   0   6      751.84      862.86     12.31 o 
  -4   0   6      158.85      172.18      5.68 o 
  -3   0   6      490.31      487.30      9.19 o 
  -2   0   6      246.97      266.18      6.77 o 
  -1   0   6      115.85      104.56      4.66 o 
   0   0   6       13.85       11.63      1.93 o 
   1   0   6        4.54        1.64      1.64 o 
   2   0   6        4.33        7.66      1.64 o 
   3   0   6       88.81       97.77      4.20 o 
   4   0   6      675.90      768.10     11.49 o 
   5   0   6       93.88       95.04      4.32 o 
   6   0   6     2404.23     2438.25     21.70 o 
   7   0   6       56.76       62.08      4.09 o 
   8   0   6      183.64      205.91      6.59 o 
   9   0   6       85.55       78.97      4.31 o 
  10   0   6        0.32       -1.76      1.76 o 
  11   0   6       13.42       13.33      2.33 o 
  12   0   6        1.01       -1.42      1.42 o 
  13   0   6       21.15       22.63      2.38 o 
 -14   1   6       23.78       20.03      2.33 o 
 -13   1   6        8.62       12.42      2.21 o 
 -12   1   6      123.44      129.15      5.23 o 
 -11   1   6       25.08       29.78      3.01 o 
 -10   1   6      141.63      150.54      5.74 o 
  -9   1   6      440.08      478.62      9.98 o 
  -8   1   6       97.86      116.11      5.00 o 
  -7   1   6       34.74       35.18      3.06 o 
  -6   1   6      185.00      199.85      6.20 o 
  -5   1   6       34.17       42.61      3.12 o 
  -4   1   6       42.16       45.11      3.23 o 
  -3   1   6      198.86      219.17      6.20 o 
  -2   1   6      197.81      207.12      5.97 o 
  -1   1   6       87.36      115.54      4.43 o 
   0   1   6       21.55       21.33      2.33 o 
   1   1   6       32.39       20.03      2.50 o 
   2   1   6       11.60       13.39      2.10 o 
   3   1   6       17.28       18.55      2.27 o 
   4   1   6       40.27       50.56      3.29 o 
   5   1   6       20.34       15.37      2.44 o 
   6   1   6       17.64       22.92      2.72 o 
   7   1   6      635.11      611.14     11.03 o 
   8   1   6      200.08      212.32      6.65 o 
   9   1   6        5.26        6.30      2.21 o 
  10   1   6        6.50       10.21      2.04 o 
  11   1   6        0.54        4.42      1.81 o 
  12   1   6        1.23       -1.76      1.76 o 
  13   1   6        1.01        3.80      1.64 o 
 -14   2   6       53.65       51.64      3.12 o 
 -13   2   6       24.54       22.41      2.61 o 
 -12   2   6      102.85      103.06      4.66 o 
 -11   2   6        2.09        7.03      2.10 o 
 -10   2   6      292.04      278.73      7.68 o 
  -9   2   6      434.47      450.60      9.63 o 
  -8   2   6        0.98        2.78      1.98 o 
  -7   2   6        5.21       12.08      2.04 o 
  -6   2   6        4.55        2.33      1.93 o 
  -5   2   6      261.67      263.13      7.23 o 
  -4   2   6        6.97        9.36      2.10 o 
  -3   2   6      278.12      300.30      7.40 o 
  -2   2   6        7.59        8.51      2.04 o 
  -1   2   6       57.17       88.48      4.26 o 
   0   2   6       26.48       22.13      2.55 o 
   1   2   6       16.66       23.26      2.50 o 
   2   2   6       19.58       16.56      2.33 o 
   3   2   6        6.19        6.07      1.93 o 
   4   2   6        0.04       -0.40      1.59 o 
   5   2   6       32.86       27.01      2.84 o 
   6   2   6       53.95       51.02      3.52 o 
   7   2   6       79.13       75.27      4.37 o 
   8   2   6       11.85       10.10      2.50 o 
   9   2   6       40.39       43.63      3.57 o 
  10   2   6        0.51        0.62      1.70 o 
  11   2   6       11.62        7.54      2.10 o 
  12   2   6        0.86       -1.59      1.59 o 
  13   2   6       13.49       13.61      1.93 o 
 -14   3   6       41.16       37.05      2.67 o 
 -13   3   6       67.73       63.57      3.69 o 
 -12   3   6        0.68        1.81      1.76 o 
 -11   3   6        9.83        8.51      2.10 o 
 -10   3   6       65.53       68.39      4.09 o 
  -9   3   6      331.38      301.97      8.08 o 
  -8   3   6       28.61       19.57      2.78 o 
  -7   3   6       10.21       10.38      2.33 o 
  -6   3   6      424.02      430.28      9.35 o 
  -5   3   6        3.47        5.73      1.87 o 
  -4   3   6       91.55       92.54      4.43 o 
  -3   3   6       63.27       54.77      3.63 o 
  -2   3   6       18.30       20.19      2.67 o 
  -1   3   6      300.60      311.53      7.91 o 
   0   3   6       16.06       15.54      2.38 o 
   1   3   6      101.75      103.52      4.77 o 
   2   3   6       49.80       41.20      3.35 o 
   3   3   6        6.75        7.20      2.04 o 
   4   3   6        4.86        6.98      1.99 o 
   5   3   6       45.92       41.14      3.29 o 
   6   3   6       16.76       18.55      2.72 o 
   7   3   6       63.79       62.49      3.92 o 
   8   3   6        1.10        1.47      2.04 o 
   9   3   6        3.27        7.49      2.27 o 
  10   3   6        1.54        0.40      1.70 o 
  11   3   6        1.91        1.59      1.59 o 
  12   3   6        0.07       -1.53      1.53 o 
 -13   4   6       88.70       78.01      3.69 o 
 -12   4   6      118.39      119.78      4.77 o 
 -11   4   6      104.63       94.55      4.49 o 
 -10   4   6       24.04       20.59      2.67 o 
  -9   4   6       95.65       87.38      4.66 o 
  -8   4   6      342.27      335.49      8.54 o 
  -7   4   6      107.75      107.66      5.11 o 
  -6   4   6       21.23       14.58      2.67 o 
  -5   4   6      271.60      262.57      7.57 o 
  -4   4   6       93.80      101.40      4.83 o 
  -3   4   6       22.65       15.60      2.50 o 
  -2   4   6       43.83       55.38      3.69 o 
  -1   4   6       11.88       22.35      2.89 o 
   0   4   6        2.96       -1.76      2.04 o 
   1   4   6       24.40       15.83      2.50 o 
   2   4   6       96.20       95.10      4.71 o 
   3   4   6        0.35       -1.81      1.81 o 
   4   4   6      215.64      211.51      6.71 o 
   5   4   6        3.44        7.49      2.16 o 
   6   4   6        0.58        2.16      1.98 o 
   7   4   6        0.47        5.73      1.98 o 
   8   4   6       25.82       28.53      2.95 o 
   9   4   6       15.82       13.33      2.55 o 
  10   4   6        6.91       10.04      1.99 o 
  11   4   6        0.18        2.10      1.64 o 
  12   4   6       14.80       14.80      1.87 o 
 -12   5   6        3.68        2.55      1.70 o 
 -11   5   6        8.01        4.65      1.81 o 
 -10   5   6       92.65       81.64      4.49 o 
  -9   5   6       59.31       41.71      3.80 o 
  -8   5   6        4.84        2.89      2.16 o 
  -7   5   6        3.93        4.82      2.04 o 
  -6   5   6        6.15        9.81      2.21 o 
  -5   5   6       16.04       20.87      2.72 o 
  -4   5   6      203.19      207.32      6.76 o 
  -3   5   6       38.38       42.27      3.57 o 
  -2   5   6       27.93       30.46      3.29 o 
  -1   5   6        5.26        6.64      2.21 o 
   0   5   6       27.31       23.37      2.95 o 
   1   5   6        5.17        6.01      2.21 o 
   2   5   6       15.30       23.99      2.84 o 
   3   5   6       11.49       14.18      2.50 o 
   4   5   6       44.57       44.03      3.40 o 
   5   5   6       24.03       23.03      2.78 o 
   6   5   6        0.26        2.10      1.87 o 
   7   5   6      112.97      104.94      5.00 o 
   8   5   6        1.64        0.79      1.87 o 
   9   5   6        0.01        0.40      1.87 o 
  10   5   6       12.90       16.73      2.38 o 
  11   5   6        1.84        3.06      1.53 o 
 -11   6   6       15.22       12.65      1.93 o 
 -10   6   6      228.65      207.99      6.14 o 
  -9   6   6        0.85        1.70      1.87 o 
  -8   6   6      154.82      138.75      5.51 o 
  -7   6   6      166.94      160.81      6.02 o 
  -6   6   6       11.03       10.66      2.27 o 
  -5   6   6      219.07      236.53      7.22 o 
  -4   6   6        2.22       10.66      2.27 o 
  -3   6   6       10.15       11.00      2.67 o 
  -2   6   6       45.46       62.08      4.09 o 
  -1   6   6       50.16       53.00      4.03 o 
   0   6   6      157.07      149.26      5.97 o 
   1   6   6       58.77       72.76      4.31 o 
   2   6   6       36.38       40.74      3.46 o 
   3   6   6       41.17       46.02      3.57 o 
   4   6   6      269.17      293.33      8.02 o 
   5   6   6        7.95        4.99      2.38 o 
   6   6   6      155.47      144.77      5.74 o 
   7   6   6        1.93        3.97      1.87 o 
   8   6   6       48.47       51.98      3.40 o 
   9   6   6       26.95       19.40      2.38 o 
  10   6   6        7.28        4.99      1.64 o 
 -10   7   6       72.26       57.56      3.24 o 
  -9   7   6       28.20       29.22      2.61 o 
  -8   7   6        6.70        3.40      2.04 o 
  -7   7   6       60.01       56.70      3.63 o 
  -6   7   6      231.99      217.30      6.82 o 
  -5   7   6       46.29       47.10      3.52 o 
  -4   7   6      490.04      479.61     10.32 o 
  -3   7   6      104.82      100.16      5.11 o 
  -2   7   6      848.37      934.04     14.66 o 
  -1   7   6        1.23        3.74      2.16 o 
   0   7   6      183.29      184.20      6.31 o 
   1   7   6        0.93        7.20      2.04 o 
   2   7   6        1.63        0.79      2.04 o 
   3   7   6       32.28       29.96      3.12 o 
   4   7   6        0.03        1.30      1.93 o 
   5   7   6       53.28       63.45      3.97 o 
   6   7   6        0.03        4.37      1.76 o 
   7   7   6        0.52        3.46      1.64 o 
   8   7   6       17.58       20.70      2.33 o 
  -8   8   6        0.47        0.79      1.36 o 
  -7   8   6        9.80        9.42      1.93 o 
  -6   8   6        5.57        9.19      1.93 o 
  -5   8   6        3.83        9.75      1.99 o 
  -4   8   6        2.28        1.30      1.87 o 
  -3   8   6       75.80       89.06      4.43 o 
  -2   8   6       18.53       17.02      2.78 o 
  -1   8   6      269.58      290.69      7.79 o 
   0   8   6       90.23       76.59      4.09 o 
   1   8   6        7.53        8.62      1.87 o 
   2   8   6       30.05       21.96      2.67 o 
   3   8   6        0.00        2.21      1.59 o 
   4   8   6        1.37        2.55      1.64 o 
   5   8   6        0.50       -0.45      1.47 o 
   6   8   6        3.20        6.47      1.64 o 
  -5   9   6        1.75        6.13      1.53 o 
  -4   9   6       15.96       19.91      2.27 o 
  -3   9   6        4.36        3.29      1.59 o 
  -2   9   6       41.73       36.37      2.84 o 
  -1   9   6       31.46       28.94      2.61 o 
   0   9   6       31.51       31.49      2.44 o 
   1   9   6       71.80       59.89      3.29 o 
   2   9   6        0.38        2.67      1.53 o 
   3   9   6        2.99        4.65      1.53 o 
 -12   1   7      120.42      103.09      4.20 o 
 -11   1   7       27.90       25.08      2.84 o 
 -10   1   7      112.99      103.13      4.71 o 
  -9   1   7      192.13      177.97      6.25 o 
  -8   1   7      208.26      194.03      6.42 o 
  -7   1   7      219.06      230.22      7.05 o 
  -6   1   7        0.39       -1.30      1.87 o 
  -5   1   7      136.89      136.78      5.45 o 
  -4   1   7       39.82       41.02      3.46 o 
  -3   1   7       14.43       10.95      2.44 o 
  -2   1   7      275.80      307.42      7.91 o 
  -1   1   7        4.29        7.26      1.99 o 
   0   1   7      250.12      215.29      7.05 o 
   1   1   7        5.86        6.47      2.27 o 
   2   1   7       84.43       88.45      4.48 o 
   3   1   7       19.59       20.93      2.72 o 
   4   1   7       10.07        9.19      2.33 o 
   5   1   7       30.20       37.05      3.23 o 
   6   1   7      146.13      126.74      5.34 o 
   7   1   7        1.05        3.29      2.10 o 
   8   1   7       19.92       13.56      2.61 o 
   9   1   7      105.23       76.66      4.15 o 
  10   1   7        4.87        7.09      1.76 o 
  11   1   7        1.50        2.10      1.53 o 
 -12   2   7       14.21       17.41      2.27 o 
 -11   2   7        4.58        3.52      1.81 o 
 -10   2   7       22.97       22.58      2.67 o 
  -9   2   7       17.10       16.62      2.50 o 
  -8   2   7       15.21       12.20      2.38 o 
  -7   2   7        0.38        0.85      1.81 o 
  -6   2   7        4.55        2.95      2.10 o 
  -5   2   7       10.66        9.76      2.44 o 
  -4   2   7      324.95      339.70      8.43 o 
  -3   2   7       23.82       19.29      2.95 o 
  -2   2   7      226.15      227.63      7.05 o 
  -1   2   7       65.24       68.73      4.31 o 
   0   2   7      393.38      425.38      9.74 o 
   1   2   7        1.25        1.36      1.93 o 
   2   2   7        4.13        7.09      1.99 o 
   3   2   7        6.30        9.76      2.21 o 
   4   2   7        0.07        1.93      1.98 o 
   5   2   7       36.82       39.38      3.52 o 
   6   2   7        0.10       -1.81      1.81 o 
   7   2   7        8.42        8.17      2.44 o 
   8   2   7        0.24        2.50      1.87 o 
   9   2   7        0.09       -0.79      1.70 o 
  10   2   7        0.14        0.17      1.53 o 
  11   2   7        0.79        0.74      1.42 o 
 -12   3   7        0.15       -0.85      1.53 o 
 -11   3   7       28.01       27.57      2.44 o 
 -10   3   7        0.14       -1.64      1.64 o 
  -9   3   7        0.38        2.27      1.87 o 
  -8   3   7        7.09       -0.11      1.93 o 
  -7   3   7       15.15       14.18      2.50 o 
  -6   3   7       54.24       49.60      3.75 o 
  -5   3   7      125.15      113.88      5.11 o 
  -4   3   7       11.59       16.85      2.38 o 
  -3   3   7        0.21        1.76      1.93 o 
  -2   3   7        0.83        0.34      1.93 o 
  -1   3   7      158.87      167.33      6.36 o 
   0   3   7        0.42       -0.85      2.16 o 
   1   3   7       32.34       26.61      3.12 o 
   2   3   7       11.25       12.02      2.44 o 
   3   3   7        1.24        3.74      2.04 o 
   4   3   7        8.80       13.95      2.38 o 
   5   3   7        3.56        3.57      1.87 o 
   6   3   7        0.93        1.25      1.81 o 
   7   3   7        0.26        2.10      1.76 o 
   8   3   7       10.83       15.82      2.21 o 
   9   3   7       11.25       11.23      1.99 o 
  10   3   7       10.32       10.95      1.82 o 
 -11   4   7        0.70        1.93      1.53 o 
 -10   4   7       18.68       21.22      2.38 o 
  -9   4   7       50.78       36.49      3.12 o 
  -8   4   7       16.08       18.26      2.55 o 
  -7   4   7        0.40       -0.74      1.93 o 
  -6   4   7       33.09       32.96      3.29 o 
  -5   4   7       20.83       25.58      2.89 o 
  -4   4   7       21.92       29.84      3.01 o 
  -3   4   7       41.77       47.66      3.74 o 
  -2   4   7        6.35        5.84      2.16 o 
  -1   4   7        8.58       14.63      2.44 o 
   0   4   7       87.08       93.56      4.83 o 
   1   4   7       31.20       28.20      3.12 o 
   2   4   7        0.52        1.98      1.81 o 
   3   4   7        0.07        3.12      1.81 o 
   4   4   7        9.05       13.78      2.38 o 
   5   4   7       14.82       23.37      2.67 o 
   6   4   7        0.41        1.76      2.04 o 
   7   4   7       24.86       22.64      2.61 o 
   8   4   7        1.47        1.59      1.70 o 
   9   4   7        2.00       -0.74      1.47 o 
 -10   5   7       34.84       23.77      2.33 o 
  -9   5   7      101.39       81.83      4.03 o 
  -8   5   7      340.86      299.62      7.52 o 
  -7   5   7        6.44        8.45      2.21 o 
  -6   5   7       10.34       14.18      2.27 o 
  -5   5   7      515.44      499.79     10.21 o 
  -4   5   7        0.16       -1.98      1.98 o 
  -3   5   7       42.00       42.33      3.57 o 
  -2   5   7       44.27       51.35      3.92 o 
  -1   5   7       86.63      111.78      5.39 o 
   0   5   7       14.84       13.05      2.44 o 
   1   5   7        7.73        8.62      2.21 o 
   2   5   7        3.87        9.64      2.04 o 
   3   5   7       15.62       22.07      2.67 o 
   4   5   7       38.53       43.23      3.35 o 
   5   5   7       11.46        9.08      2.21 o 
   6   5   7       93.80       72.11      4.26 o 
   7   5   7        5.01        8.00      1.70 o 
   8   5   7       53.78       50.23      3.12 o 
  -9   6   7        6.90        4.37      1.59 o 
  -8   6   7       14.91       13.84      2.10 o 
  -7   6   7        0.86        0.00      1.64 o 
  -6   6   7       97.90       90.62      4.37 o 
  -5   6   7       24.44       28.71      2.84 o 
  -4   6   7       33.08       28.82      3.01 o 
  -3   6   7      127.14      108.32      5.17 o 
  -2   6   7       34.16       33.42      3.46 o 
  -1   6   7       70.77       72.99      4.31 o 
   0   6   7       10.65       10.89      2.33 o 
   1   6   7       92.88       87.89      4.54 o 
   2   6   7       59.18       58.63      3.80 o 
   3   6   7        4.73        1.30      2.04 o 
   4   6   7        0.50       -1.59      1.59 o 
   5   6   7        0.56       -0.62      1.53 o 
   6   6   7        4.00        4.99      1.81 o 
   7   6   7        2.95        2.21      1.53 o 
  -7   7   7       28.58       25.59      2.38 o 
  -6   7   7        0.53       -0.79      1.47 o 
  -5   7   7      118.94      107.69      4.60 o 
  -4   7   7       17.43       10.83      2.21 o 
  -3   7   7        1.93        6.81      1.98 o 
  -2   7   7       91.69       83.12      4.37 o 
  -1   7   7        7.58       12.31      2.16 o 
   0   7   7       15.98       10.89      2.21 o 
   1   7   7        0.64        0.17      1.76 o 
   2   7   7        0.75        6.01      1.59 o 
   3   7   7        0.06        0.68      1.47 o 
   4   7   7        0.48        0.00      1.47 o 
   5   7   7        6.25        3.46      1.64 o 
  -3   8   7       89.55       80.80      3.69 o 
  -2   8   7       41.78       36.03      2.72 o 
  -1   8   7       69.01       81.23      3.69 o 
   0   8   7      118.83      109.69      4.03 o 
   1   8   7       42.92       33.14      2.50 o 
 -10   0   8       73.22       68.41      3.35 o 
  -9   0   8       18.13       14.46      2.10 o 
  -8   0   8     1026.58      922.49     12.81 o 
  -7   0   8        0.27       -1.76      1.76 o 
  -6   0   8       65.52       67.71      3.92 o 
  -5   0   8       85.58       80.78      4.37 o 
  -4   0   8       15.28       17.36      2.55 o 
  -3   0   8      154.60      143.18      5.62 o 
  -2   0   8       25.47       20.20      2.78 o 
  -1   0   8       68.61       83.15      4.88 o 
   0   0   8       26.84       25.98      2.95 o 
   1   0   8        0.49        2.50      1.64 o 
   2   0   8        1.31        0.57      1.70 o 
   3   0   8       17.24       13.90      2.21 o 
   4   0   8        3.56        3.01      1.76 o 
   5   0   8        7.01        8.17      1.81 o 
   6   0   8      162.43      150.65      5.28 o 
   7   0   8       14.54       13.39      2.04 o 
   8   0   8      351.82      275.64      6.55 o 
 -10   1   8       69.69       57.11      3.01 o 
  -9   1   8        4.57        7.20      1.64 o 
  -8   1   8       23.43       20.25      2.44 o 
  -7   1   8      259.47      238.83      6.77 o 
  -6   1   8       97.48      114.41      4.88 o 
  -5   1   8        5.92        6.13      1.93 o 
  -4   1   8       31.68       30.30      3.01 o 
  -3   1   8        6.32        6.47      1.99 o 
  -2   1   8        3.92        5.67      2.16 o 
  -1   1   8       49.20       57.37      3.80 o 
   0   1   8       52.52       42.96      3.58 o 
   1   1   8       18.39       14.98      2.44 o 
   2   1   8        2.92        2.38      1.81 o 
   3   1   8        4.10        7.32      1.87 o 
   4   1   8        0.58        6.58      1.59 o 
   5   1   8        4.22        5.39      1.81 o 
   6   1   8        3.48        2.78      1.70 o 
   7   1   8       14.57       13.78      2.10 o 
   8   1   8        0.22       -1.02      1.42 o 
  -9   2   8        6.36        9.24      1.70 o 
  -8   2   8       46.21       40.12      2.89 o 
  -7   2   8      147.35      142.27      5.28 o 
  -6   2   8       10.90        8.11      2.10 o 
  -5   2   8       33.44       38.64      3.12 o 
  -4   2   8        0.62        2.27      1.76 o 
  -3   2   8       34.14       27.35      2.95 o 
  -2   2   8        3.03        8.96      1.99 o 
  -1   2   8       48.74       45.11      3.69 o 
   0   2   8        0.89        1.25      2.04 o 
   1   2   8        2.37        4.93      2.04 o 
   2   2   8        0.28       -1.42      1.76 o 
   3   2   8        0.05       -0.23      1.64 o 
   4   2   8        0.89        0.62      1.53 o 
   5   2   8        7.26        8.79      1.99 o 
   6   2   8        0.74       -1.53      1.53 o 
   7   2   8        4.29        0.23      1.42 o 
   8   2   8        2.36       -1.30      1.30 o 
  -9   3   8       12.55       10.32      1.87 o 
  -8   3   8       24.49       21.56      2.44 o 
  -7   3   8      121.79      108.43      4.60 o 
  -6   3   8       44.72       34.78      3.01 o 
  -5   3   8        0.01        0.51      1.53 o 
  -4   3   8      110.41      123.17      5.17 o 
  -3   3   8        0.36        2.04      1.76 o 
  -2   3   8        7.02        8.85      2.27 o 
  -1   3   8       39.72       37.05      3.46 o 
   0   3   8        2.97        9.47      1.99 o 
   1   3   8       44.13       53.00      3.69 o 
   2   3   8        0.42        4.03      1.81 o 
   3   3   8       17.46       16.96      2.38 o 
   4   3   8        4.64        1.64      1.87 o 
   5   3   8        0.29       -1.53      1.53 o 
   6   3   8        1.53        0.23      1.42 o 
   7   3   8        2.31        2.55      1.53 o 
  -8   4   8        4.04        5.10      1.70 o 
  -7   4   8       14.81       19.23      2.21 o 
  -6   4   8       42.43       38.70      3.01 o 
  -5   4   8       63.96       58.52      3.69 o 
  -4   4   8        0.70        2.10      1.59 o 
  -3   4   8       45.33       41.48      3.40 o 
  -2   4   8       60.01       76.79      4.14 o 
  -1   4   8        3.88        3.35      2.04 o 
   0   4   8       19.64       18.21      2.72 o 
   1   4   8       11.32        8.17      2.27 o 
   2   4   8        2.92        2.84      1.76 o 
   3   4   8        9.31        8.51      1.99 o 
   4   4   8        5.33       12.36      1.87 o 
   5   4   8        0.38       -0.28      1.53 o 
   6   4   8       16.64       16.22      2.10 o 
  -6   5   8        0.01        0.74      1.36 o 
  -5   5   8        1.39        0.96      1.47 o 
  -4   5   8        4.69        0.62      1.53 o 
  -3   5   8        0.32        1.59      1.76 o 
  -2   5   8       41.38       53.90      3.46 o 
  -1   5   8       14.12       15.32      2.38 o 
   0   5   8       11.38        4.20      1.99 o 
   1   5   8        1.27        1.53      1.53 o 
   2   5   8        0.32       -1.53      1.53 o 
   3   5   8        7.48        9.87      1.87 o 
   4   5   8        4.80        3.69      1.59 o 
  -3   6   8       35.91       37.62      2.84 o 
  -2   6   8       22.19       18.89      2.44 o 
  -1   6   8        2.26        4.14      1.59 o 
   0   6   8       13.73       15.94      2.10 o 
   1   6   8       27.11       19.52      2.10 o 
   2   6   8       36.53       36.71      2.55 o 
  -5   1   9       73.70       70.51      3.35 o 
  -4   1   9        0.52        3.12      1.42 o 
  -3   1   9       35.78       30.36      2.44 o 
  -2   1   9        1.54        1.81      1.42 o 
  -1   1   9        2.91        3.01      1.53 o 
   0   1   9       74.72       61.42      3.52 o 
   1   1   9        0.85        3.40      1.53 o 
   2   1   9       32.29       19.06      2.33 o 
   3   1   9        1.29        0.57      1.19 o 
  -4   2   9        0.46       -1.30      1.30 o 
  -3   2   9        0.18        1.02      1.36 o 
  -2   2   9       39.92       27.24      2.61 o 
  -1   2   9        0.85        1.13      1.53 o 
   0   2   9       39.53       37.62      2.84 o 
   1   2   9        4.42        3.29      1.59 o 
   2   2   9       50.37       40.07      2.72 o 
  -2   3   9        0.00        0.28      1.30 o 
  -1   3   9        8.22        7.77      1.81 o 
   0   3   9        0.09       -1.08      1.47 o 
                                                 
